# Supplementary material for: Revealing the Complex Relationship Among Hyperspectral Reflectance, Photosynthetic Pigments, and Growth in Norway Spruce Ecotypes
Source: Front Plant Sci. 2022 May 30;13:721064. doi: 10.3389/fpls.2022.721064 (PMC9197180; doi:10.3389/fpls.2022.721064)
Supplement: Supplementary file 1 [file Table_1.XLSX]

## Sheet: cukrak_final
ID	month	ecotype	clone	col	row	DBH	h	hc	lc	Chl_a	Chl_b	Car	WL350	WL351	WL352	WL353	WL354	WL355	WL356	WL357	WL358	WL359	WL360	WL361	WL362	WL363	WL364	WL365	WL366	WL367	WL368	WL369	WL370	WL371	WL372	WL373	WL374	WL375	WL376	WL377	WL378	WL379	WL380	WL381	WL382	WL383	WL384	WL385	WL386
H112	5	H	234/66	20	34	33,15	21,5	6,3	15,2	NA	NA	NA	0,034575	0,0344554	0,0342934	0,0323568	0,033595	0,0353706	0,0339924	0,0329772	0,031924	0,031383	0,0328364	0,0318668	0,030819	0,0315962	0,0317652	0,030724	0,0296938	0,0302782	0,0288376	0,0272562	0,0267882	0,0269536	0,0272316	0,0273174	0,0271122	0,0268734	0,0270562	0,0274284	0,0272492	0,0274688	0,0272882	0,0264832	0,0269872	0,0269214	0,0263586	0,0261038	0,025498
H242	5	H	230/66	17	29	30,35	20,3	8,3	12	NA	NA	NA	0,0449322	0,04623	0,0426854	0,0423156	0,0425958	0,0431482	0,0437132	0,0418094	0,0404882	0,0400026	0,0378918	0,0377688	0,0384074	0,03816	0,036518	0,035858	0,0356648	0,03429	0,0338356	0,0337672	0,0335842	0,0332436	0,0329702	0,033061	0,033423	0,0321866	0,0317956	0,0323166	0,0318218	0,0315324	0,0317562	0,032114	0,030757	0,0307594	0,031586	0,0313378	0,0309142
H243	5	H	230/66	17	31	35,95	21	7,7	13,3	NA	NA	NA	0,042849	0,0415884	0,0412582	0,0394598	0,0372694	0,0368586	0,038986	0,0358126	0,0345598	0,036153	0,0351384	0,033907	0,0328592	0,0320768	0,0317872	0,031759	0,0315204	0,0306054	0,0293988	0,0290974	0,0296264	0,0289952	0,0278638	0,0273006	0,0279486	0,0282306	0,0276958	0,0268114	0,0267436	0,0279884	0,0281658	0,0263388	0,026047	0,0260142	0,0260654	0,0263624	0,0263432
H244	5	H	230/66	17	32	28,7	19,3	7,5	11,8	NA	NA	NA	0,0447866	0,0430544	0,0407742	0,0420806	0,0418234	0,04021	0,0389854	0,038265	0,0393176	0,0410292	0,0402602	0,0384964	0,0369968	0,0366564	0,0378916	0,037989	0,0367798	0,0355452	0,0358728	0,0356308	0,0340406	0,0327168	0,0335994	0,0352248	0,0354486	0,0338134	0,0326734	0,0326606	0,0328416	0,0327646	0,0326272	0,0325022	0,0317346	0,0314954	0,0318296	0,0321834	0,0318
H246	5	H	229/66	16	36	39,25	19,9	8,1	11,8	NA	NA	NA	0,0435724	0,0453848	0,044783	0,0411226	0,0399196	0,0397128	0,0380736	0,0403736	0,0396548	0,036251	0,037353	0,036347	0,0351608	0,0357178	0,0359232	0,0347162	0,0335258	0,034518	0,034744	0,0339894	0,0328284	0,0325542	0,03168	0,0304272	0,0295708	0,030069	0,0303096	0,0299934	0,0299724	0,030091	0,0302186	0,0302112	0,0299222	0,0291134	0,0286418	0,0294064	0,029009
H247	5	H	229/66	16	37	29,5	19,4	7,6	11,8	NA	NA	NA	0,0478086	0,0507708	0,0526472	0,047189	0,0457702	0,0468414	0,0457326	0,0438066	0,0439624	0,045538	0,044744	0,0422836	0,0411282	0,0424806	0,0420678	0,0413288	0,040384	0,0389598	0,0387936	0,0384934	0,0376026	0,0375322	0,0370512	0,036595	0,0367388	0,0366552	0,0365184	0,0363646	0,0360892	0,035712	0,0351838	0,0346948	0,0351902	0,0346202	0,0339184	0,0347192	0,0334314
H248	5	H	229/66	16	38	15,75	15,4	9,7	5,7	NA	NA	NA	NA	NA	NA	NA	NA	NA	NA	NA	NA	NA	NA	NA	NA	NA	NA	NA	NA	NA	NA	NA	NA	NA	NA	NA	NA	NA	NA	NA	NA	NA	NA	NA	NA	NA	NA	NA	NA
H313	5	H	218/66	15	30	35,85	18,5	5,9	12,6	NA	NA	NA	0,0531292	0,0529504	0,0483782	0,048817	0,0478154	0,0469794	0,04869	0,0468644	0,0452468	0,0448688	0,0437692	0,0431062	0,0419004	0,0399418	0,04016	0,039402	0,038566	0,0399532	0,0398128	0,037607	0,0351358	0,037097	0,0387426	0,0383592	0,03615	0,036063	0,0362248	0,036178	0,0367602	0,0372504	0,0360716	0,033496	0,0344882	0,0354036	0,0351562	0,0340594	0,0338674
H314	5	H	218/66	15	31	37,3	20,7	6,8	13,9	NA	NA	NA	0,0411398	0,041929	0,0433968	0,0404604	0,0404846	0,041273	0,0390548	0,0374582	0,0376404	0,0385874	0,0376026	0,0365272	0,035973	0,0357836	0,0343106	0,0342242	0,0344712	0,0326756	0,0320868	0,0323668	0,0324934	0,030965	0,030037	0,0297004	0,0294586	0,0298562	0,0299756	0,0295512	0,0289552	0,0292278	0,0297766	0,0299248	0,0293776	0,029707	0,0303778	0,0300922	0,0295002
H315	5	H	218/66	15	32	17,45	16,7	8,1	8,6	NA	NA	NA	0,0461072	0,0439354	0,0424164	0,043965	0,0426692	0,039958	0,039073	0,039964	0,0402268	0,0396524	0,0400726	0,0385728	0,0369646	0,036599	0,0351472	0,0345132	0,0346766	0,0346598	0,0343464	0,0335338	0,032642	0,033075	0,0320652	0,0311162	0,0319026	0,0314052	0,030795	0,0306226	0,0307788	0,0311994	0,0307594	0,0294492	0,0304196	0,0301774	0,0289014	0,0283964	0,0295762
H320	5	H	I_20/66	14	30	24,9	16,8	7,7	9,1	NA	NA	NA	0,0480466	0,0482968	0,0478682	0,0438464	0,0411218	0,039586	0,0380472	0,038501	0,0381406	0,0369314	0,0375018	0,0393042	0,0389504	0,0353676	0,0346072	0,0331688	0,0317016	0,0324236	0,0326698	0,0319448	0,0309368	0,0317336	0,03167	0,030872	0,0303244	0,0310816	0,0309756	0,0299832	0,029843	0,0289084	0,0287952	0,0299728	0,0288878	0,0279294	0,027806	0,0282484	0,027477
H321	5	H	I_20/66	14	31	39,2	20,5	9	11,5	NA	NA	NA	0,0529528	0,0496298	0,0481744	0,043625	0,0451402	0,046839	0,0417738	0,0416952	0,0439654	0,0450556	0,041634	0,0402076	0,0396582	0,0384712	0,0381568	0,0380974	0,0380164	0,037814	0,0374888	0,0364632	0,0350326	0,0348962	0,0339872	0,0337716	0,0353484	0,033988	0,0331574	0,0335026	0,0331558	0,0327928	0,0322598	0,0315626	0,0313934	0,0310814	0,0309464	0,0315206	0,0317138
H322	5	H	I_20/66	14	32	28,5	17,5	7,9	9,6	NA	NA	NA	0,0527684	0,0515478	0,0513958	0,0525472	0,049274	0,0453672	0,0457884	0,0458246	0,0458016	0,0453204	0,0431798	0,0436532	0,0444104	0,0435304	0,0435746	0,0428058	0,041566	0,041097	0,0408622	0,040475	0,0400388	0,0404254	0,0397344	0,0389886	0,0394598	0,0398158	0,0394488	0,0386024	0,0381888	0,0381854	0,0381048	0,0376998	0,0374132	0,0379348	0,0383226	0,037361	0,0376098
H336	5	H	R_32/65	14	11	32,65	22,7	9,7	13	NA	NA	NA	0,0650276	0,0631814	0,0623088	0,0607704	0,060425	0,0593378	0,0559428	0,0561184	0,057367	0,057274	0,0541664	0,0533038	0,0531166	0,0519106	0,0512338	0,0506046	0,049818	0,048995	0,0500882	0,0499392	0,0479298	0,0478478	0,0480372	0,0474978	0,0461658	0,0473418	0,0475066	0,046008	0,0447936	0,0450096	0,0451522	0,0442706	0,0438012	0,0438616	0,0436004	0,0421846	0,0422938
H369	5	H	127/65	13	20	31,25	19	8,4	10,6	NA	NA	NA	0,0477746	0,0474158	0,0466788	0,0441722	0,0428974	0,0433632	0,0446106	0,0431888	0,041202	0,0400186	0,0399324	0,040297	0,0402314	0,0390816	0,03626	0,0362262	0,0372332	0,0351142	0,0337722	0,033104	0,0329758	0,0339556	0,0337888	0,0336506	0,0346196	0,0326888	0,032124	0,032864	0,0313086	0,0315948	0,0321182	0,0314836	0,0311262	0,030565	0,0298966	0,0294414	0,0293164
H370	5	H	332/311/65	13	21	35,2	21,6	6,9	14,7	NA	NA	NA	0,0425018	0,0452536	0,0462236	0,0417174	0,039241	0,03936	0,039929	0,0374262	0,035939	0,0363264	0,0361398	0,0366766	0,036518	0,0350452	0,034842	0,0345472	0,0341074	0,0340044	0,033508	0,0325638	0,0315362	0,0313	0,0310736	0,0311866	0,0317652	0,030611	0,030457	0,0313916	0,0312472	0,0308758	0,0308164	0,0310452	0,030317	0,0292194	0,0285632	0,0289896	0,0292068
H371	5	H	332/311/65	13	21	31,75	20,5	8,2	12,3	NA	NA	NA	0,0350982	0,0338914	0,0323926	0,033071	0,032087	0,0319404	0,0349604	0,0324036	0,0314474	0,0330174	0,0316762	0,0296326	0,0284472	0,0288182	0,0299966	0,0295792	0,0284838	0,0289014	0,0280312	0,0283184	0,0296404	0,0271982	0,0267118	0,0274598	0,0272398	0,0258558	0,0257364	0,0267226	0,0265088	0,0257878	0,0257266	0,0265176	0,025783	0,0253852	0,02542	0,0252362	0,0247308
H372	5	H	332/311/65	13	23	28,2	21,7	7,9	13,8	NA	NA	NA	0,0470822	0,04477	0,0457624	0,0443666	0,0428952	0,04196	0,0414864	0,0403772	0,039787	0,0401226	0,0409578	0,0404054	0,0391386	0,0383052	0,0392228	0,0384744	0,0364942	0,0355874	0,0360944	0,0358722	0,034321	0,033398	0,0333358	0,033375	0,0329154	0,0336274	0,0338784	0,0334554	0,0333384	0,032029	0,0310624	0,0314998	0,0323102	0,0319562	0,0308708	0,0303708	0,030728
H376	5	H	II_4/66	13	27	28,15	19	7,9	11,1	NA	NA	NA	0,0520946	0,0507588	0,049193	0,0494298	0,0484602	0,0470674	0,0464916	0,0441068	0,0418536	0,0412312	0,042939	0,0427828	0,0423018	0,0428838	0,0425186	0,041735	0,0407298	0,0396814	0,040129	0,0397086	0,0381026	0,0385734	0,0385056	0,0383026	0,0386508	0,0377338	0,0366466	0,0360972	0,0363112	0,0364464	0,0356512	0,034183	0,0349398	0,035015	0,034159	0,0334192	0,0339546
H398	5	H	R_29/65	12	8	39,35	25,1	9,4	15,7	NA	NA	NA	0,0543578	0,0537836	0,0522572	0,0504952	0,0492544	0,0483128	0,0472806	0,0466854	0,0459996	0,0451954	0,0447272	0,0442402	0,043796	0,04346	0,0431142	0,042792	0,0423656	0,0416356	0,0402688	0,0401186	0,0410732	0,0398486	0,0387768	0,0382724	0,0382348	0,0388704	0,0392644	0,0388666	0,0375852	0,0374004	0,0371448	0,0361816	0,03656	0,0367982	0,0366214	0,036355	0,036625
H399	5	H	R_29/65	12	9	29,8	24,4	10,4	14	NA	NA	NA	0,0510004	0,049513	0,0480094	0,0492528	0,0481996	0,0460176	0,0451972	0,0442888	0,0444296	0,0447468	0,0426326	0,0439144	0,0444672	0,0415872	0,0409746	0,0411	0,040788	0,039329	0,038678	0,0381412	0,0373804	0,0370518	0,036152	0,0356734	0,0363358	0,0351658	0,0348828	0,0355832	0,035131	0,0346894	0,0344774	0,0342618	0,0328962	0,0330832	0,0338742	0,033144	0,0330878
H401	5	H	R_29/65	12	11	36,15	25	11,1	13,9	NA	NA	NA	0,037183	0,0338178	0,0377588	0,042366	0,0399274	0,0352344	0,035267	0,0359234	0,03503	0,0328958	0,0319254	0,0324718	0,0333488	0,0336254	0,034042	0,0328942	0,0310704	0,0304078	0,029033	0,0288328	0,0297816	0,0284902	0,0278716	0,0281534	0,0287186	0,0290104	0,0282738	0,027098	0,0271012	0,027673	0,0285762	0,0292148	0,0278686	0,026623	0,0264656	0,027467	0,0272458
H403	5	H	332/236/65	12	5	38,25	24,5	8,7	15,8	NA	NA	NA	0,0528036	0,0532378	0,0546346	0,050982	0,0512608	0,0521132	0,0484298	0,0461568	0,0470218	0,0485928	0,0452924	0,0451052	0,0461782	0,0459018	0,0446046	0,0437148	0,0433712	0,0430364	0,0428028	0,0421608	0,0412052	0,0409758	0,0408814	0,0411284	0,0418484	0,0421114	0,0414256	0,0403838	0,0403668	0,040322	0,0398496	0,0391404	0,0395468	0,0398692	0,0398676	0,0396844	0,0388358
H404	5	H	332/236/65	12	6	42,6	24,1	9,3	14,8	NA	NA	NA	0,0403734	0,0408836	0,0423602	0,0385286	0,0355204	0,034741	0,0355776	0,0358266	0,0350978	0,0340108	0,03387	0,031838	0,0308218	0,0325782	0,0337656	0,031861	0,0292952	0,0301808	0,0297158	0,0294208	0,029644	0,027888	0,0283066	0,029138	0,0280614	0,0280464	0,0279236	0,0278826	0,0291756	0,0290564	0,0284058	0,0280948	0,0272974	0,027069	0,0272482	0,0271414	0,0264732
H405	5	H	332/236/65	12	7	47,25	22,2	8	14,2	NA	NA	NA	0,045586	0,0437124	0,0436014	0,0448474	0,0423536	0,0394378	0,0404404	0,0406974	0,039646	0,0383852	0,0391442	0,0393508	0,0381344	0,0359808	0,0358248	0,0361168	0,035916	0,0348322	0,034385	0,0336036	0,0323984	0,0323784	0,0326952	0,0326704	0,0319918	0,031588	0,0318266	0,0323848	0,0324156	0,0320436	0,0313434	0,0305948	0,0306328	0,0301958	0,0294126	0,029081	0,0300178
H406	5	H	225/63	12	1	33,5	22,3	7,8	14,5	NA	NA	NA	0,0479604	0,0479698	0,043878	0,0416274	0,0416186	0,0415096	0,0394428	0,0414094	0,0419348	0,0398758	0,0385682	0,0399686	0,0400234	0,0368674	0,0372876	0,0372642	0,0367494	0,0373528	0,0370964	0,035895	0,0346316	0,035372	0,0354988	0,0350936	0,0349182	0,0351718	0,0346968	0,0336444	0,0332634	0,0338448	0,0339996	0,0330848	0,0328632	0,032828	0,0328216	0,032784	0,0324672
H407	5	H	225/63	12	2	45,25	24,1	7,7	16,4	NA	NA	NA	0,0417612	0,0420702	0,0424094	0,0422064	0,0417642	0,0421808	0,0438366	0,0426246	0,040365	0,0384878	0,0376188	0,0379674	0,038662	0,0385748	0,0360232	0,0353012	0,0360194	0,0356338	0,035488	0,0343652	0,0325776	0,0330528	0,0334106	0,0334036	0,033301	0,0328038	0,0327596	0,0329082	0,0321376	0,031843	0,0316632	0,03121	0,0306664	0,0309186	0,0315108	0,0314802	0,0310906
H408	5	H	225/63	12	3	20,9	17,9	7,9	10	NA	NA	NA	0,0464054	0,0464036	0,0453156	0,0407746	0,0421638	0,0444204	0,0409316	0,0412784	0,0410822	0,0391628	0,0379662	0,038906	0,0388078	0,0363802	0,037611	0,0378126	0,0366834	0,0360836	0,0362232	0,0361012	0,035212	0,0338772	0,0335588	0,034021	0,0344676	0,0342264	0,0340828	0,034056	0,03354	0,0334702	0,033522	0,0332952	0,0326374	0,032717	0,0329608	0,0322916	0,0320822
H410	5	H	224/63	11	2	46,75	21,8	7,4	14,4	NA	NA	NA	0,0469392	0,0471156	0,049703	0,049088	0,0458236	0,0424866	0,0419318	0,04492	0,0453716	0,0427514	0,0418254	0,0413508	0,0401328	0,0380644	0,0378098	0,0378872	0,038144	0,0387716	0,036899	0,03583	0,0364604	0,0352036	0,0345272	0,0345492	0,0347478	0,0348812	0,0346452	0,0341638	0,033905	0,0338414	0,0338162	0,0336374	0,033022	0,0328588	0,033012	0,0329376	0,032845
H411	5	H	224/63	11	3	31,85	22,1	9,9	12,2	NA	NA	NA	0,0457274	0,0453392	0,0427856	0,0416314	0,0404068	0,039837	0,0406164	0,0403228	0,0387924	0,037227	0,0377874	0,0373232	0,0368078	0,0367924	0,0342848	0,0339804	0,0347736	0,033224	0,0325902	0,0320814	0,0314108	0,0316766	0,0317184	0,0311948	0,0303306	0,0305748	0,0308994	0,030783	0,0302676	0,0301894	0,0301036	0,0296158	0,0289132	0,0288062	0,0291742	0,029399	0,0287442
H412	5	H	224/63	11	4	36	22	9,9	12,1	NA	NA	NA	0,0482382	0,0469446	0,041668	0,0457638	0,045643	0,042815	0,0422622	0,0414232	0,039606	0,0381684	0,0399842	0,0396486	0,0381544	0,0374354	0,0388448	0,03814	0,0360268	0,0355092	0,0362988	0,0361616	0,034587	0,0338406	0,0327976	0,0325582	0,0338108	0,033128	0,031858	0,0309408	0,0307694	0,0311116	0,0311804	0,0307992	0,0315498	0,0313534	0,0306972	0,0309824	0,0313324
H433	5	H	332/229/65	11	25	38,5	20	6,9	13,1	NA	NA	NA	0,0453962	0,0431512	0,0408016	0,040315	0,0428358	0,0438734	0,0397082	0,0392332	0,0390666	0,0383932	0,0393222	0,0374808	0,036205	0,0374338	0,0355478	0,035436	0,0356328	0,032538	0,0330202	0,0344868	0,0346298	0,0328876	0,0323654	0,0320422	0,0306046	0,0309818	0,0318812	0,0321298	0,0309746	0,0311496	0,031007	0,029835	0,03118	0,0318142	0,0312054	0,0302032	0,0301326
H434	5	H	332/229/65	11	26	33	21,4	6,4	15	NA	NA	NA	0,0406656	0,0396356	0,041591	0,0365986	0,038702	0,040871	0,034273	0,035064	0,035455	0,0337132	0,0347474	0,0333618	0,031687	0,0316664	0,0312732	0,0308532	0,0298014	0,0276504	0,0289962	0,0305858	0,0304176	0,0294314	0,028546	0,0273834	0,0257808	0,026238	0,0273658	0,0279772	0,0273224	0,0270838	0,0268136	0,0263454	0,0272826	0,0274298	0,0266658	0,0258826	0,0258332
H435	5	H	II_1/66	11	27	44,45	21,5	8,5	13	NA	NA	NA	0,0446638	0,0437434	0,0426906	0,0401842	0,0423888	0,0437476	0,038492	0,0383782	0,0384884	0,0367054	0,0344192	0,0338736	0,0346084	0,0352514	0,0333748	0,033203	0,0334772	0,0309766	0,0307932	0,0310486	0,0307114	0,0311424	0,0307872	0,0301574	0,0300254	0,0295742	0,029329	0,0292916	0,0290154	0,028628	0,0286054	0,0287832	0,0271262	0,0268832	0,0276884	0,0277124	0,0273274
H436	5	H	II_1/66	11	28	31,65	19,3	7,6	11,7	NA	NA	NA	0,0398626	0,037338	0,03427	0,0366836	0,0365648	0,03595	0,0378598	0,033651	0,0310838	0,031975	0,0319238	0,0319814	0,0317094	0,0311386	0,0321658	0,0327418	0,0321494	0,0305626	0,0292844	0,0279192	0,0266932	0,0271124	0,0276998	0,0273592	0,0259142	0,0263628	0,027097	0,0271064	0,0261528	0,0261532	0,0262676	0,0259608	0,0268034	0,0265348	0,0255338	0,0252996	0,0263024
H437	5	H	II_1/66	11	29	33,85	18,1	7,6	10,5	NA	NA	NA	0,0390012	0,0372022	0,0344506	0,0315252	0,0337024	0,036236	0,033682	0,0332876	0,0335738	0,0331826	0,0314366	0,0313512	0,0315686	0,0307414	0,0297622	0,028627	0,0283086	0,0297518	0,0299674	0,0290012	0,0274914	0,0263178	0,0266338	0,0271302	0,0265208	0,0270118	0,0271512	0,0267962	0,0269466	0,0270114	0,0269376	0,0266778	0,0258354	0,0260368	0,026321	0,0250942	0,0251504
H438	5	H	II_1/66	11	30	19,45	19	6,6	12,4	NA	NA	NA	NA	NA	NA	NA	NA	NA	NA	NA	NA	NA	NA	NA	NA	NA	NA	NA	NA	NA	NA	NA	NA	NA	NA	NA	NA	NA	NA	NA	NA	NA	NA	NA	NA	NA	NA	NA	NA
H466	5	H	222/63	10	4	30,9	21,3	6,4	14,9	NA	NA	NA	0,0354258	0,0352634	0,0363822	0,0329098	0,0324278	0,0337722	0,0336108	0,0322224	0,0320118	0,0325552	0,0308698	0,0303066	0,0296304	0,0281026	0,0287252	0,0287198	0,0280194	0,027827	0,0277272	0,0273684	0,026714	0,02614	0,0261646	0,0266474	0,0270838	0,026404	0,0260358	0,0261686	0,0258936	0,0250828	0,0247602	0,0252062	0,024329	0,024758	0,025546	0,0246446	0,0242408
H467	5	H	222/63	10	3	35	21,6	8,8	12,8	NA	NA	NA	0,0413702	0,0395994	0,03812	0,0361866	0,0352822	0,0361012	0,0380648	0,0360366	0,0343462	0,0342156	0,0335456	0,0331458	0,0332854	0,0338156	0,033799	0,0333106	0,032907	0,0330942	0,0316494	0,0309742	0,03178	0,0316538	0,0309988	0,0305926	0,030804	0,0295198	0,028871	0,0293176	0,0297782	0,0297434	0,0292856	0,0285756	0,027468	0,027968	0,0288216	0,0278496	0,0276426
H468	5	H	222/63	10	2	31,85	21,3	8,2	13,1	NA	NA	NA	0,041518	0,0420402	0,038638	0,0395288	0,04113	0,0408632	0,0377632	0,0370022	0,0375166	0,0381242	0,037918	0,0358508	0,0345268	0,0350874	0,032961	0,0328284	0,0342518	0,034355	0,033071	0,031202	0,029816	0,0302228	0,0306378	0,0302514	0,0290274	0,0286352	0,0287976	0,029111	0,029172	0,029607	0,029308	0,0278446	0,0269246	0,0266662	0,0267216	0,02661	0,0269488
H659	5	H	L_30/65	12	NA	22,6	17,3	10,6	6,7	NA	NA	NA	NA	NA	NA	NA	NA	NA	NA	NA	NA	NA	NA	NA	NA	NA	NA	NA	NA	NA	NA	NA	NA	NA	NA	NA	NA	NA	NA	NA	NA	NA	NA	NA	NA	NA	NA	NA	NA
CH12	5	C	11_J˙lovâ/65	23	12	33,4	21,2	10,2	11	NA	NA	NA	0,0478858	0,0477726	0,0456846	0,0429044	0,0445614	0,0459896	0,0421774	0,0425274	0,0417302	0,0391298	0,0389272	0,0385706	0,038872	0,039759	0,036944	0,0358994	0,0364078	0,0356166	0,034471	0,0339646	0,0343524	0,0348518	0,0353384	0,035207	0,034136	0,0332538	0,0329716	0,033027	0,03267	0,0322362	0,0324996	0,0332724	0,0317688	0,0311438	0,0315074	0,031629	0,0312352
CH126	5	C	8_J˙lovâ/65	20	13	30,25	20,4	6,6	13,8	NA	NA	NA	0,0495528	0,0484872	0,0492034	0,0462954	0,0445572	0,043654	0,042201	0,0422558	0,0405738	0,0381738	0,0399344	0,0399456	0,0388408	0,0380772	0,0379426	0,0371006	0,036129	0,0362636	0,0355584	0,0346136	0,0341992	0,035063	0,034262	0,0335274	0,034677	0,0338058	0,032848	0,0329588	0,0342456	0,033063	0,0320406	0,0328058	0,031846	0,0316594	0,0321258	0,0320556	0,0313972
CH127	5	C	8_J˙lovâ/65	20	14	25,65	19,3	8,7	10,6	NA	NA	NA	0,0644616	0,063116	0,0631748	0,0610384	0,0597628	0,0589302	0,0575398	0,0571904	0,058128	0,0590632	0,0575352	0,0557298	0,0547384	0,0546976	0,0540248	0,0535434	0,0530422	0,0519914	0,051597	0,0511822	0,0503954	0,0496312	0,048747	0,048658	0,0497982	0,0496658	0,0480512	0,0465176	0,0477014	0,0471838	0,0464116	0,0466426	0,046236	0,0456158	0,0452446	0,0454484	0,0453246
CH128	5	C	8_J˙lovâ/65	20	15	26,3	19,8	7,5	12,3	NA	NA	NA	NA	NA	NA	NA	NA	NA	NA	NA	NA	NA	NA	NA	NA	NA	NA	NA	NA	NA	NA	NA	NA	NA	NA	NA	NA	NA	NA	NA	NA	NA	NA	NA	NA	NA	NA	NA	NA
CH129	5	C	8_J˙lovâ/65	20	16	24,15	19,3	7,6	11,7	NA	NA	NA	NA	NA	NA	NA	NA	NA	NA	NA	NA	NA	NA	NA	NA	NA	NA	NA	NA	NA	NA	NA	NA	NA	NA	NA	NA	NA	NA	NA	NA	NA	NA	NA	NA	NA	NA	NA	NA
CH13	5	C	11_J˙lovâ/65	23	13	26,65	20,4	7,2	13,2	NA	NA	NA	NA	NA	NA	NA	NA	NA	NA	NA	NA	NA	NA	NA	NA	NA	NA	NA	NA	NA	NA	NA	NA	NA	NA	NA	NA	NA	NA	NA	NA	NA	NA	NA	NA	NA	NA	NA	NA
CH14	5	C	11_J˙lovâ/65	23	14	31,1	21,8	11,6	10,2	NA	NA	NA	0,048526	0,0480672	0,047575	0,0490896	0,0471358	0,0438698	0,0431286	0,0446184	0,0456426	0,0449294	0,0427258	0,042398	0,042349	0,0413556	0,0418486	0,0425784	0,0420406	0,0392306	0,037995	0,0379274	0,0380504	0,0373106	0,0363928	0,0360764	0,0366242	0,0360714	0,035656	0,035631	0,0353568	0,0350834	0,03506	0,0351734	0,0343472	0,034165	0,0346712	0,0350844	0,0341288
CH155	5	C	7_J˙lovâ/65	19	14	44,95	22,7	9,6	13,1	NA	NA	NA	0,0469046	0,0451868	0,0487544	0,0485928	0,045613	0,0441224	0,0468978	0,043114	0,0408338	0,0417446	0,0408472	0,0397814	0,039132	0,0390376	0,0390326	0,0387822	0,038272	0,0375716	0,0356048	0,0350572	0,0361374	0,034914	0,0339354	0,0339202	0,0345288	0,0331556	0,0326582	0,0330618	0,0320312	0,031246	0,0317808	0,033304	0,0325508	0,0313384	0,0308022	0,0314282	0,0313472
CH156	5	C	7_J˙lovâ/65	19	15	46,3	22	10,4	11,6	NA	NA	NA	0,0514654	0,0506242	0,0480866	0,04683	0,0471168	0,0476636	0,0470232	0,0457184	0,0450672	0,0454902	0,0464784	0,0441318	0,0418596	0,0421208	0,0412448	0,040341	0,0399956	0,0402898	0,0392746	0,039002	0,0399116	0,0395232	0,0382564	0,0370508	0,036855	0,0379546	0,037788	0,0365962	0,0368722	0,0362442	0,0356958	0,035948	0,0356976	0,0361132	0,036423	0,0354326	0,0353784
CH157	5	C	7_J˙lovâ/65	19	16	36,2	22,8	8	14,8	NA	NA	NA	0,0442004	0,0446428	0,0443416	0,040328	0,037474	0,036842	0,0376878	0,0376008	0,0363166	0,035005	0,0358302	0,034648	0,033798	0,0348984	0,0345494	0,033702	0,0327998	0,0321012	0,0324568	0,0323214	0,0314178	0,0317354	0,0308054	0,0300436	0,0308462	0,0295716	0,028604	0,0289482	0,030111	0,0292802	0,0284166	0,0289078	0,028776	0,0281358	0,0278374	0,0286414	0,027854
CH195	5	C	6_Jilove/65	18	15	27,05	21,1	8,5	12,6	NA	NA	NA	0,0446348	0,0436686	0,0412334	0,0385748	0,0378552	0,0386004	0,0392734	0,0379858	0,0368572	0,036586	0,0363442	0,0373538	0,037514	0,0358236	0,035609	0,0344162	0,0336034	0,0354444	0,0330312	0,0315346	0,0327144	0,031395	0,031116	0,0315836	0,0316776	0,0315876	0,0308126	0,0300094	0,0306348	0,0305132	0,0300132	0,0298354	0,0305296	0,0302144	0,029241	0,028868	0,028872
CH197	5	C	6_Jilove/65	18	17	31	21,3	9,7	11,6	NA	NA	NA	0,0375782	0,0364346	0,0385394	0,0377784	0,0377132	0,0373	0,0352014	0,0353964	0,0359352	0,035728	0,034832	0,033509	0,033746	0,035728	0,034256	0,0335966	0,03367	0,0325508	0,0324938	0,0322182	0,031458	0,0320448	0,0314726	0,0307686	0,0311864	0,0304162	0,0295694	0,0293066	0,0297082	0,0290338	0,0286422	0,0294246	0,029993	0,029749	0,0292968	0,0295098	0,028583
CH198	5	C	6_Jilove/65	18	18	37,35	21,8	8,2	13,6	NA	NA	NA	0,0441606	0,0426666	0,0420768	0,0399886	0,03856	0,03801	0,038045	0,03956	0,039053	0,0366892	0,0360534	0,0368864	0,0367562	0,0349242	0,0363674	0,0359594	0,0338464	0,032779	0,0335126	0,0332768	0,0315872	0,0318444	0,0321796	0,031921	0,0310542	0,0308074	0,031206	0,0315524	0,0307296	0,0309232	0,0305026	0,0288972	0,0298182	0,0295522	0,0286988	0,029304	0,0291612
CH228	5	C	5_Jilove/65	17	16	32,1	21	8	13	NA	NA	NA	0,0401876	0,0408474	0,0407218	0,0369402	0,035416	0,0357808	0,0358136	0,0351294	0,0352518	0,0358866	0,0350474	0,0324588	0,0314452	0,0329838	0,0299066	0,0310488	0,0332772	0,0292414	0,0299582	0,0308678	0,0296476	0,029707	0,0287666	0,0280508	0,0287918	0,027922	0,0279846	0,0285722	0,0269322	0,0269176	0,0274736	0,02744	0,0275068	0,027594	0,0275188	0,027128	0,0268586
CH230	5	C	5_Jilove/65	17	18	19,35	17	8,2	8,8	NA	NA	NA	0,041165	0,0408532	0,0421058	0,0383824	0,0371216	0,0370428	0,0352226	0,0350294	0,0348036	0,0342744	0,0346198	0,033745	0,0325114	0,0319406	0,0320188	0,0322732	0,0314368	0,0285762	0,0288242	0,028662	0,026886	0,0270258	0,0275058	0,0273966	0,0264262	0,026316	0,0265398	0,0264984	0,0256988	0,0253342	0,025511	0,0259378	0,0258872	0,0260414	0,026027	0,025261	0,0250252
CH231	5	C	5_Jilove/65	17	19	28,05	20,9	10,3	10,6	NA	NA	NA	0,0386862	0,038522	0,0379684	0,0371342	0,036229	0,0352336	0,0340876	0,032747	0,0334192	0,0343362	0,0303606	0,0299206	0,0314616	0,0320414	0,0302872	0,0287864	0,028234	0,0281484	0,0274258	0,0272926	0,0277076	0,0263442	0,0259628	0,0262948	0,0264134	0,026585	0,027143	0,027199	0,0251372	0,0253664	0,0259856	0,0253684	0,025281	0,02491	0,0245498	0,0247492	0,0243244
CH264	5	C	4_Jilove/65	16	18	27,35	20,1	8,2	11,9	NA	NA	NA	0,0460674	0,044958	0,0452654	0,0421236	0,0424312	0,0442234	0,0435694	0,0412708	0,0391286	0,038597	0,040553	0,039782	0,0379474	0,0371618	0,0372094	0,0367914	0,0361222	0,0360496	0,0358128	0,0353252	0,0347918	0,0347536	0,0344118	0,0343278	0,034934	0,0343944	0,0343678	0,0347244	0,0338674	0,033307	0,033201	0,033201	0,0321736	0,0326426	0,0336528	0,0330544	0,032136
CH265	5	C	4_Jilove/65	16	19	39,15	23,5	8,9	14,6	NA	NA	NA	0,0551278	0,0536704	0,0545	0,0573438	0,0546784	0,0504686	0,0505534	0,050833	0,048788	0,0461178	0,047965	0,0482436	0,046893	0,0453242	0,0456976	0,0451782	0,0444316	0,045355	0,0443938	0,0431126	0,042824	0,0438472	0,0425298	0,0409882	0,0417858	0,0418562	0,0410874	0,0407082	0,0426246	0,0414748	0,0401304	0,0407956	0,0407132	0,0399284	0,0394302	0,0402632	0,0404232
CH267	5	C	4_Jilove/65	16	21	33,8	22,5	8,8	13,7	NA	NA	NA	0,0406772	0,0409212	0,0418902	0,0422272	0,041011	0,0401336	0,0413032	0,0406966	0,0394916	0,0387802	0,0391944	0,0386774	0,0383546	0,0386458	0,0362748	0,0350744	0,0355746	0,0363316	0,034855	0,0333856	0,0332116	0,0335184	0,033685	0,0334096	0,0327802	0,0328394	0,0330578	0,032902	0,0320084	0,0323384	0,0325668	0,0317478	0,0311226	0,0310524	0,031343	0,0315058	0,031254
CH297	5	C	3_Jilove/65	15	14	36,7	23,1	9,9	13,2	NA	NA	NA	0,040483	0,0410608	0,0375868	0,0391742	0,0370058	0,034795	0,0371118	0,032601	0,0302942	0,0318596	0,0313402	0,031388	0,0322864	0,033049	0,029893	0,0300384	0,032024	0,030713	0,029936	0,0297088	0,0296074	0,02915	0,028566	0,0280914	0,0278694	0,0277044	0,0273804	0,0272244	0,027869	0,0268534	0,0259408	0,0263554	0,0262558	0,0263956	0,0267908	0,0270876	0,0266794
CH298	5	C	3_Jilove/65	15	15	24,45	18,6	8,4	10,2	NA	NA	NA	0,0480224	0,0456528	0,0463206	0,0451358	0,0442196	0,0426444	0,0396298	0,0393546	0,039939	0,0399248	0,038685	0,0385898	0,0389902	0,0390192	0,0389332	0,0379962	0,0365248	0,0353916	0,035257	0,035574	0,0356054	0,03447	0,0339566	0,0339754	0,0339582	0,0339204	0,0335146	0,0330256	0,0331864	0,032813	0,0323826	0,0324568	0,0333166	0,032784	0,0315358	0,0312892	0,0309052
CH299	5	C	3_Jilove/65	15	16	35,15	20,4	8	12,4	NA	NA	NA	0,0466348	0,0484652	0,050032	0,0517836	0,0505512	0,0483144	0,0478262	0,0469586	0,046275	0,0450346	0,0413556	0,0413602	0,0425506	0,0421832	0,0412452	0,0403136	0,0401124	0,0409988	0,0402268	0,0381362	0,0363624	0,0380514	0,038573	0,03785	0,0371288	0,0371666	0,0369794	0,0362882	0,0355004	0,0355762	0,03588	0,0356784	0,0345642	0,0340452	0,0341746	0,0343846	0,0351634
CH300	5	C	3_Jilove/65	15	17	44,85	21,2	8,3	12,9	NA	NA	NA	0,0615054	0,0596478	0,057081	0,0599596	0,0577036	0,0545522	0,0565452	0,0544328	0,0524178	0,0515958	0,0496932	0,0502236	0,050125	0,0476374	0,0474874	0,0476234	0,0470534	0,0457072	0,046796	0,0463356	0,0438128	0,044913	0,0452264	0,044245	0,042879	0,0430568	0,043295	0,0427722	0,0414652	0,041694	0,0420906	0,0413668	0,0397102	0,039787	0,0404598	0,0394254	0,03939
CH334	5	C	2_Jilove/65	14	16	25,8	18,1	8,6	9,5	NA	NA	NA	0,0508179	0,0471228	0,0482803	0,0493365	0,0490063	0,0478994	0,0469992	0,045123	0,0431537	0,0421917	0,0432568	0,0418652	0,0408538	0,042115	0,0414417	0,0403876	0,0398259	0,0400234	0,0389756	0,0378822	0,0373998	0,0368762	0,0365704	0,0363934	0,0362231	0,0363121	0,0357835	0,0348093	0,0344067	0,0339617	0,0339901	0,034567	0,0343675	0,0337444	0,0331176	0,0329132	0,0331503
CH363	5	C	1-7-Jilove/65	13	14	45,65	21,4	7,7	13,7	NA	NA	NA	NA	NA	NA	NA	NA	NA	NA	NA	NA	NA	NA	NA	NA	NA	NA	NA	NA	NA	NA	NA	NA	NA	NA	NA	NA	NA	NA	NA	NA	NA	NA	NA	NA	NA	NA	NA	NA
CH364	5	C	1-7-Jilove/65	13	15	37,55	19,2	6,1	13,1	NA	NA	NA	NA	NA	NA	NA	NA	NA	NA	NA	NA	NA	NA	NA	NA	NA	NA	NA	NA	NA	NA	NA	NA	NA	NA	NA	NA	NA	NA	NA	NA	NA	NA	NA	NA	NA	NA	NA	NA
CH365	5	C	1-7-Jilove/65	13	16	31,65	19,5	7,1	12,4	NA	NA	NA	0,041532	0,042294	0,0446898	0,0449934	0,0428778	0,0397732	0,0376858	0,0381876	0,0389652	0,03872	0,0373758	0,0369852	0,0364208	0,0350014	0,0348642	0,0346176	0,0348082	0,0363636	0,0349124	0,032971	0,0325018	0,0337692	0,0337294	0,0327648	0,0321462	0,0321622	0,0314992	0,03065	0,031474	0,0316452	0,0310464	0,030354	0,0312976	0,0313476	0,03072	0,0306048	0,0295202
CH366	5	C	1-7-Jilove/65	13	17	43,5	20,2	6,7	13,5	NA	NA	NA	NA	NA	NA	NA	NA	NA	NA	NA	NA	NA	NA	NA	NA	NA	NA	NA	NA	NA	NA	NA	NA	NA	NA	NA	NA	NA	NA	NA	NA	NA	NA	NA	NA	NA	NA	NA	NA
CH55	5	C	10_J˙lovâ/65	22	12	35,55	21,8	10,6	11,2	NA	NA	NA	0,0577044	0,0546236	0,05221	0,0523996	0,050627	0,0491434	0,0508492	0,050819	0,0513526	0,0521082	0,0501254	0,0485406	0,0477412	0,0472602	0,0458426	0,0449506	0,0447896	0,0448818	0,0449424	0,0446688	0,044251	0,0446838	0,0429944	0,0415818	0,0427778	0,0418758	0,040762	0,0404762	0,0410576	0,0411928	0,0404992	0,0395728	0,0411064	0,0407848	0,0392612	0,0391376	0,0397346
CH56	5	C	10_J˙lovâ/65	22	13	34,85	21,1	7,7	13,4	NA	NA	NA	0,0442	0,04706275	0,05044225	0,049515	0,0469385	0,0442495	0,04245125	0,041839	0,040124	0,03839125	0,0406895	0,042278	0,0418385	0,04005475	0,0407895	0,04121075	0,04034375	0,038496	0,038129	0,038395	0,03816625	0,0364115	0,03462	0,034474	0,0363695	0,0353865	0,035157	0,035932	0,035068	0,03450775	0,03414875	0,03385025	0,03437925	0,033986	0,033422	0,0340785	0,0333655
CH57	5	C	10_J˙lovâ/65	22	13	30,45	19,6	12,4	7,2	NA	NA	NA	0,05822	0,0550146	0,0538686	0,0544634	0,0497916	0,0465048	0,0514036	0,050167	0,0484396	0,0484764	0,0483402	0,0474982	0,0467686	0,046508	0,0451572	0,043256	0,041959	0,0422706	0,0414	0,0401606	0,0396044	0,0406612	0,0407056	0,039887	0,0391352	0,0388556	0,0383822	0,038047	0,038901	0,0390356	0,0382444	0,0371476	0,0376114	0,0377268	0,0370814	0,036161	0,0366772
CH58	5	C	10_J˙lovâ/65	22	15	34,75	20,4	9,6	10,8	NA	NA	NA	0,0478368	0,0455122	0,0425808	0,0443208	0,0448494	0,0431164	0,0400776	0,038029	0,0387088	0,0406008	0,0395542	0,0396902	0,0392478	0,0369966	0,03572	0,035397	0,0357352	0,0362076	0,0362196	0,0350986	0,0334778	0,0339018	0,034107	0,0342328	0,0346852	0,033957	0,0335816	0,0337232	0,0333296	0,031889	0,0312542	0,0321962	0,0320542	0,0315286	0,0312892	0,031782	0,0316056
CH59	5	C	10_J˙lovâ/65	22	16	27,85	19,9	8,2	11,7	NA	NA	NA	NA	NA	NA	NA	NA	NA	NA	NA	NA	NA	NA	NA	NA	NA	NA	NA	NA	NA	NA	NA	NA	NA	NA	NA	NA	NA	NA	NA	NA	NA	NA	NA	NA	NA	NA	NA	NA
CH83	5	C	9_J˙lovâ/65	21	13	25,9	19,1	8	11,1	NA	NA	NA	0,0434056	0,0440234	0,0447378	0,0426212	0,041958	0,042063	0,0411652	0,0404446	0,038953	0,0369316	0,035763	0,0360668	0,0361108	0,035149	0,0362374	0,0365116	0,0357692	0,035037	0,0333746	0,0328296	0,0335502	0,032498	0,0319732	0,031926	0,0317202	0,0310756	0,030928	0,0307132	0,0288582	0,0297416	0,031275	0,0311512	0,028896	0,0285514	0,0296818	0,0299496	0,0296254
CH84	5	C	9_J˙lovâ/65	21	14	31,4	19,4	9,3	10,1	NA	NA	NA	0,0439288	0,0428072	0,0459298	0,0447462	0,041162	0,038285	0,0385134	0,038245	0,0381386	0,0378278	0,0358958	0,0357082	0,0365968	0,0372696	0,0370178	0,0365006	0,0356058	0,0340612	0,0335786	0,0331576	0,0325732	0,0333092	0,0320196	0,0308532	0,0321248	0,0319072	0,030754	0,0300218	0,0313564	0,0315522	0,030724	0,0298062	0,0302146	0,0305184	0,0304692	0,0303622	0,030413
CH85	5	C	9_J˙lovâ/65	21	15	44,05	23,6	7,7	15,9	NA	NA	NA	0,0536698	0,0527044	0,0517464	0,0493304	0,0512126	0,0530982	0,0499542	0,0492424	0,0488968	0,0479136	0,04677	0,0456932	0,0448234	0,0444936	0,0458352	0,0466708	0,0457024	0,0427332	0,0418622	0,0420976	0,042323	0,0421346	0,0413996	0,0402586	0,0391168	0,0389526	0,0391086	0,039015	0,0383466	0,0390492	0,0396704	0,0389904	0,0374848	0,0374274	0,0380686	0,0375408	0,036807
CH86	5	C	9_J˙lovâ/65	21	16	38,65	21,9	7,4	14,5	NA	NA	NA	0,0426072	0,041179	0,0377354	0,0386974	0,0373456	0,036631	0,0400868	0,0390768	0,0364026	0,0352252	0,0380778	0,036639	0,035174	0,0367766	0,0350208	0,0333444	0,0328188	0,0331014	0,0328368	0,032	0,031291	0,0323234	0,0319376	0,0314302	0,0324182	0,0321716	0,0312916	0,0305126	0,0305086	0,0307426	0,030823	0,0306562	0,0307936	0,0307098	0,03056	0,0306284	0,0298036
V31	5	V	Lab.DÉl9/65	23	31	15,65	7,6	3,4	4,2	NA	NA	NA	NA	NA	NA	NA	NA	NA	NA	NA	NA	NA	NA	NA	NA	NA	NA	NA	NA	NA	NA	NA	NA	NA	NA	NA	NA	NA	NA	NA	NA	NA	NA	NA	NA	NA	NA	NA	NA
V32	5	V	Lab.DÉl9/65	23	32	12,75	8,6	3,5	5,1	NA	NA	NA	NA	NA	NA	NA	NA	NA	NA	NA	NA	NA	NA	NA	NA	NA	NA	NA	NA	NA	NA	NA	NA	NA	NA	NA	NA	NA	NA	NA	NA	NA	NA	NA	NA	NA	NA	NA	NA
V33	5	V	Lab.DÉl9/65	23	33	17,55	12,2	5,7	6,5	NA	NA	NA	0,0485592	0,0480082	0,0476762	0,0456494	0,0470788	0,0478608	0,0434442	0,0415678	0,0416208	0,0424532	0,0429248	0,0421078	0,0407266	0,0398138	0,0405214	0,040079	0,0385156	0,0372898	0,0370244	0,0363582	0,0350044	0,0345852	0,0336924	0,0331628	0,0338908	0,0346374	0,0338372	0,0320686	0,0316042	0,0325278	0,0324946	0,0309238	0,032519	0,0333518	0,032422	0,030523	0,031027
V34	5	V	Lab.DÉl9/65	23	34	11,9	7,3	2,7	4,6	NA	NA	NA	0,0450894	0,0444972	0,0442336	0,0411706	0,040876	0,0405538	0,0369118	0,037559	0,0392478	0,0392706	0,0362232	0,0361152	0,0364906	0,0350456	0,0341668	0,03417	0,0345028	0,0342442	0,0335696	0,033495	0,0337654	0,0320626	0,0312632	0,031123	0,0307936	0,0310392	0,031542	0,031522	0,0300262	0,0291932	0,0297708	0,0310274	0,0292156	0,0288376	0,0295244	0,0291006	0,0292106
V569	5	V	Lab.DÉl24/66	6	25	NA	NA	NA	NA	NA	NA	NA	0,0333984	0,0313816	0,032041	0,0363204	0,0375784	0,0350716	0,0312526	0,0336934	0,0345032	0,0319478	0,030626	0,0305428	0,0293878	0,02681	0,0290706	0,0298536	0,0289608	0,029047	0,029314	0,0289882	0,0278654	0,026423	0,0273106	0,0280398	0,026236	0,0264706	0,0273902	0,0277138	0,026557	0,0258038	0,0257026	0,02594	0,0257028	0,0252318	0,0251338	0,025831	0,0250772
V593	5	V	Lab.DÉl24/66	5	33	NA	NA	NA	NA	NA	NA	NA	0,033356	0,034294	0,0327446	0,0322386	0,032564	0,0333474	0,0338948	0,0326914	0,0311128	0,0302588	0,0307252	0,0319096	0,0322172	0,031019	0,0303624	0,029951	0,0296166	0,029288	0,0295098	0,0290868	0,0281778	0,029262	0,0289632	0,0284356	0,029198	0,0285538	0,0279028	0,0273998	0,0261776	0,026523	0,0271446	0,0268334	0,0258504	0,0262132	0,026791	0,0256316	0,0258608
V599	5	V	Lab.DÉl24/66	5	32	34,55	21,8	10	11,8	NA	NA	NA	0,050597	0,0511184	0,0531302	0,0502936	0,0482698	0,0469022	0,0452734	0,0484598	0,0485922	0,044817	0,0431664	0,0438834	0,0436162	0,0408092	0,0402298	0,040794	0,0414056	0,0409836	0,0385838	0,0381686	0,0399946	0,0381504	0,038118	0,0389764	0,038692	0,0387484	0,0378028	0,036282	0,0360422	0,0363618	0,0361838	0,0352436	0,0352962	0,0350932	0,0343924	0,0335872	0,034177
V658	5	V	Lab.DÉl30/65	1	9	33,25	18,9	9,1	9,8	NA	NA	NA	0,052726	0,0521366	0,0527854	0,0519216	0,0499236	0,0478582	0,0469954	0,048678	0,047017	0,0435026	0,0461978	0,0447152	0,0419514	0,0416888	0,0436382	0,0434564	0,0414914	0,0403738	0,03977	0,0393576	0,038939	0,0385442	0,0380454	0,0376722	0,0375194	0,0364784	0,0366616	0,0375032	0,0363544	0,0364268	0,0368066	0,0365052	0,0360674	0,0355654	0,0353898	0,035798	0,0351722
H112	8	H	234/66	20	34	33,15	21,5	6,3	15,2	2.50288	0.86616	0.468358	0,04036	0,037850605	0,03372	0,036187088	0,03734	0,036903393	0,03696	0,03578	0,03524	0,03616	0,0353	0,032992429	0,031029427	0,03298	0,032692763	0,031304374	0,03198	0,032395889	0,03156	0,02988	0,031185921	0,031728006	0,03093887	0,03088	0,03038	0,02992	0,030412032	0,03128	0,03098	0,029486247	0,03054	0,03154	0,031284795	0,02954	0,02934	0,029800373	0,02936
H242	8	H	230/66	17	29	30,35	20,3	8,3	12	1.71746	0.63952	0.317545	0,038720152	0,03912	0,0388	0,03834009	0,03738	0,03636	0,03574	0,03566	0,03528	0,03434	0,034737883	0,03472	0,034019761	0,033704572	0,032900755	0,03242	0,0331	0,032	0,03168	0,033254981	0,03298	0,032554081	0,032574335	0,03276	0,032529726	0,031778184	0,03064	0,031155652	0,031901958	0,03166	0,030071033	0,02892	0,02902	0,030490887	0,030308522	0,02968	0,03058
H243	8	H	230/66	17	31	35,95	21	7,7	13,3	1.84896	0.60432	0.349013	0,03176	0,03124	0,02978	0,0299	0,02732	0,024794026	0,0267	0,028061675	0,029089268	0,030301516	0,030215476	0,02962	0,02888	0,02804	0,02698	0,02648	0,027036815	0,02608	0,024616801	0,02406109	0,02602	0,02552	0,02314	0,02502	0,02698	0,02748	0,026226856	0,025876515	0,026163923	0,0263	0,024718764	0,0236	0,02354	0,02366	0,0243405	0,0246	0,02376
H244	8	H	230/66	17	32	28,7	19,3	7,5	11,8	2.13551	0.69497	0.402727	0,03414	0,034990805	0,0338	0,03274	0,03138	0,03018	0,0298	0,0316	0,032683527	0,031398816	0,031387242	0,0321	0,03234	0,03014	0,029741969	0,030543723	0,030274485	0,02878	0,02758	0,0277	0,028096061	0,029552034	0,03104	0,029793869	0,02844	0,0281	0,028985169	0,02844	0,027302803	0,026521298	0,025600899	0,026	0,02717023	0,026770647	0,02718	0,02802	0,02822
H246	8	H	229/66	16	36	39,25	19,9	8,1	11,8	2.64853	0.97691	0.503741	0,03338	0,03348	0,031151774	0,03236	0,03246	0,03218	0,03346	0,03248857	0,031831897	0,03308	0,032904068	0,031382621	0,02922	0,0278	0,028178629	0,0292	0,02914	0,03038	0,03088	0,0295	0,02832	0,02812	0,0287	0,02892045	0,027540958	0,0266	0,028419542	0,0296	0,02864	0,02598	0,02586	0,02718	0,02844	0,027374232	0,02654	0,0264	0,02666
H247	8	H	229/66	16	37	29,5	19,4	7,6	11,8	NA	NA	NA	0,03606	0,03488	0,03236	0,033506297	0,03304	0,03174	0,03182	0,03252	0,03264	0,03184	0,0313	0,0301	0,028931406	0,0303	0,03108	0,030441812	0,0287	0,02888	0,02936	0,02892	0,02928	0,02892	0,0278	0,02768	0,027739628	0,02784	0,02806	0,028611557	0,02864	0,02804	0,02864	0,028348196	0,027227277	0,026938772	0,02696	0,027046966	0,026945434
H248	8	H	229/66	16	38	15,75	15,4	9,7	5,7	1.79072	0.60934	0.372591	0,04114	0,0402	0,0375	0,03658	0,035147618	0,03468	0,03702	0,035396365	0,03308	0,03318	0,03461912	0,03506	0,03456	0,035563117	0,03612	0,03574	0,03442	0,033362045	0,0334	0,03458	0,034544905	0,03426	0,0339	0,03286	0,03314	0,033753496	0,033083189	0,03174	0,0312	0,03208	0,03276	0,032918603	0,03256	0,0322	0,03214	0,03206	0,03178
H313	8	H	218/66	15	30	35,85	18,5	5,9	12,6	2.41363	0.84601	0.510719	0,039	0,036603079	0,03058	0,031089101	0,0333	0,03458	0,033185805	0,03084542	0,03064	0,03312	0,03202	0,03026	0,02956	0,030717696	0,030524957	0,029464865	0,02918	0,029809124	0,02946	0,027686393	0,028640882	0,0298	0,029869902	0,02872	0,028336612	0,028720382	0,02920328	0,02864	0,02828	0,02883263	0,029100473	0,028644035	0,02788	0,027963323	0,027695065	0,02718	0,02686
H314	8	H	218/66	15	31	37,3	20,7	6,8	13,9	3.02714	1.06758	0.631681	0,04044	0,044186043	0,04366	0,03876	0,03845233	0,03972	0,03634	0,03719023	0,038272563	0,036537573	0,035163629	0,03516	0,035813914	0,034704192	0,034471167	0,03520696	0,036	0,034255122	0,03306	0,0343	0,03456	0,03516	0,03562	0,03394	0,033601977	0,03418	0,034261617	0,03426	0,034530584	0,03494	0,03444	0,03324	0,03202	0,03178	0,03238	0,033124983	0,033070326
H315	8	H	218/66	15	32	17,45	16,7	8,1	8,6	2.40326	0.75542	0.396857	0,039033939	0,03908	0,03796	0,035821479	0,033716452	0,03254	0,03306	0,034294224	0,03536	0,035726686	0,03562	0,034727798	0,033290583	0,0319	0,03182	0,032224893	0,03186	0,0322	0,03174077	0,02988	0,02932	0,0304	0,03204	0,03196	0,031149994	0,030985261	0,032327794	0,03097678	0,02928	0,02918	0,029875384	0,030132017	0,02982	0,029842892	0,029224151	0,02863454	0,0289
H320	8	H	I_20/66	14	30	24,9	16,8	7,7	9,1	NA	NA	NA	0,03418	0,03274	0,031448593	0,03404	0,035204894	0,03432	0,03254	0,03162	0,031011554	0,030410634	0,03086	0,03144	0,03152	0,0308	0,030474158	0,0305	0,030295937	0,030052836	0,02998	0,02986	0,029132283	0,02858	0,02852	0,02872	0,02969746	0,030579185	0,03038	0,02912	0,0286	0,02934	0,028526839	0,02738	0,027000411	0,02822	0,028339043	0,02774	0,02768
H321	8	H	I_20/66	14	31	39,2	20,5	9	11,5	2.28029	0.97683	0.388652	0,03898	0,03628	0,03454	0,033773292	0,033851969	0,033859828	0,03278968	0,033268758	0,03402	0,03364	0,03112	0,03116	0,03352336	0,03324	0,03354	0,03414	0,0336	0,03186	0,03126	0,032848101	0,03356	0,033078335	0,031899188	0,03136	0,031206975	0,03158	0,03246729	0,032029295	0,03114	0,03064	0,03018	0,030459755	0,031113362	0,030827767	0,031244189	0,031249199	0,0296
H322	8	H	I_20/66	14	32	28,5	17,5	7,9	9,6	2.69737	0.95679	0.478149	0,03368	0,032842147	0,03332	0,03508	0,03554	0,03432	0,03207968	0,03116	0,03124	0,031872968	0,033240868	0,033426624	0,03246	0,03204	0,03124	0,030248513	0,0297	0,0303	0,0306	0,029874735	0,02984	0,029855392	0,02958	0,028814453	0,028726219	0,0295	0,030509975	0,0292	0,028268584	0,02906	0,028531179	0,0278	0,027589536	0,02844	0,02881646	0,028586553	0,028249467
H336	8	H	R_32/65	14	11	32,65	22,7	9,7	13	NA	NA	NA	NA	NA	NA	NA	NA	NA	NA	NA	NA	NA	NA	NA	NA	NA	NA	NA	NA	NA	NA	NA	NA	NA	NA	NA	NA	NA	NA	NA	NA	NA	NA	NA	NA	NA	NA	NA	NA
H369	8	H	127/65	13	20	31,25	19	8,4	10,6	2.19472	0.76544	0.430391	0,03656	0,0365	0,035718843	0,03502	0,03424	0,03374	0,034068295	0,03516	0,03466	0,03184	0,03138	0,0315	0,03142	0,031200555	0,02964	0,02874	0,0309	0,031151597	0,03002	0,028966979	0,02996	0,03076	0,030529545	0,029787573	0,029781699	0,02996	0,029429217	0,02936	0,02918	0,028598369	0,02834	0,02868	0,02926	0,0291	0,0279054	0,027064942	0,02798
H370	8	H	332/311/65	13	21	35,2	21,6	6,9	14,7	4.67599	1.62153	0.813487	0,02318	0,0236	0,025061279	0,02364	0,023757692	0,024309381	0,02294	0,02346	0,02408	0,02362	0,024080129	0,02434	0,02436	0,025323966	0,024921049	0,02424	0,02502	0,024203122	0,02298	0,02254	0,022636235	0,022963358	0,02284	0,02132	0,0213	0,0225	0,02348	0,02274	0,021955371	0,022389006	0,023749989	0,02316	0,02116	0,02108	0,02156	0,021955855	0,02188
H371	8	H	332/311/65	13	21	31,75	20,5	8,2	12,3	3.138	1.0978	0.553371	0,030901202	0,030093035	0,02874	0,02906153	0,030329528	0,03102	0,029786043	0,02984	0,029889669	0,02896	0,02862	0,0284	0,028049359	0,02728	0,02732	0,02792	0,02806	0,0266	0,02552	0,02602	0,02632	0,02592	0,025043038	0,02516	0,02414	0,023538598	0,02542	0,0265138	0,02616	0,02484	0,024881232	0,0248	0,02454	0,02526003	0,02476	0,02404	0,024628207
H372	8	H	332/311/65	13	23	28,2	21,7	7,9	13,8	4.3312	1.5359	0.798502	0,027106008	0,02752	0,029659632	0,02836	0,028444254	0,0294	0,029112871	0,02766	0,026287613	0,02600695	0,02684	0,0267187	0,025366341	0,0238534	0,0241	0,02532	0,02574	0,02516	0,024133703	0,02334	0,02404	0,02486	0,02518	0,025027088	0,02494	0,025	0,025	0,024382373	0,02392	0,023942162	0,02332	0,02326	0,0235	0,02252	0,02298	0,02394	0,02382
H376	8	H	II_4/66	13	27	28,15	19	7,9	11,1	2.75561	0.95177	0.520228	0,03766	0,036372538	0,03498	0,03428	0,03435364	0,03547522	0,03756	0,03632	0,0351	0,03574	0,03388	0,03256	0,032718641	0,03342	0,03424	0,034590417	0,034128298	0,03498	0,03472	0,03248	0,03302744	0,03344	0,03292	0,0325	0,03298	0,03372	0,033732713	0,03226	0,03082	0,03062709	0,031556731	0,03274	0,033154564	0,03166	0,030751745	0,03066	0,030861498
H398	8	H	R_29/65	12	8	39,35	25,1	9,4	15,7	2.12989	0.73523	0.442279	0,039895046	0,039417653	0,04014	0,0376	0,03626	0,036173526	0,035925752	0,03528	0,03496	0,03522	0,034306968	0,03374	0,033808282	0,033814747	0,034764378	0,035609824	0,03486	0,03362	0,03294116	0,03319627	0,03406	0,03364	0,032218105	0,03244	0,032266945	0,03159799	0,030845385	0,030912923	0,031519176	0,0321	0,0318	0,031956242	0,032286421	0,03124	0,030740228	0,030753262	0,03058
H399	8	H	R_29/65	12	9	29,8	24,4	10,4	14	4.26453	1.60131	0.785448	0,02824	0,026977053	0,025254692	0,024909639	0,024858836	0,02538	0,0268	0,026266366	0,025593765	0,026	0,02584	0,02554	0,025367233	0,02536	0,024683002	0,023509333	0,02264	0,023241146	0,02394	0,02375355	0,02366	0,023274794	0,02292	0,023440323	0,02408	0,02422	0,02354	0,022688944	0,022409124	0,02274	0,02242	0,023094101	0,024141675	0,02284	0,0222	0,02194	0,02126
H401	8	H	R_29/65	12	11	36,15	25	11,1	13,9	3.16901	1.12297	0.539639	0,037182042	0,03698	0,035736277	0,036	0,035865955	0,03562	0,03602	0,035364559	0,034336391	0,0338	0,03458	0,035075999	0,03434	0,03202	0,03196	0,033462097	0,03426003	0,03394	0,03372	0,0342	0,0336	0,032576954	0,031838574	0,03204	0,03198	0,03166	0,03138	0,03108	0,03104	0,031305769	0,03084	0,0311	0,03164	0,030259252	0,02968	0,03014	0,03104
H403	8	H	332/236/65	12	5	38,25	24,5	8,7	15,8	NA	NA	NA	NA	NA	NA	NA	NA	NA	NA	NA	NA	NA	NA	NA	NA	NA	NA	NA	NA	NA	NA	NA	NA	NA	NA	NA	NA	NA	NA	NA	NA	NA	NA	NA	NA	NA	NA	NA	NA
H404	8	H	332/236/65	12	6	42,6	24,1	9,3	14,8	4.3688	1.5963	0.685348	0,0343	0,03312	0,031002702	0,0322	0,0329	0,032292369	0,030579022	0,02948	0,02936	0,029896676	0,02858	0,029126556	0,031054057	0,029615032	0,028604785	0,02826	0,02792	0,02836	0,0286	0,02802	0,02852	0,02866	0,0281	0,02768	0,027826338	0,02802	0,0276	0,02806	0,02854	0,0283	0,027714134	0,027176103	0,02688	0,02692	0,02658	0,02632	0,02664
H405	8	H	332/236/65	12	7	47,25	22,2	8	14,2	3.49975	1.30925	0.557545	0,03298	0,034859688	0,033612485	0,032981483	0,031377119	0,03032	0,03142	0,029645983	0,028954871	0,0314	0,02998	0,029311366	0,0299	0,027963171	0,027864431	0,028868475	0,02884	0,02914	0,02908	0,02826	0,0276	0,0280184	0,0289	0,0283	0,02712	0,02616	0,026173099	0,02744	0,02772	0,02624	0,02654	0,02642	0,025878976	0,026896454	0,027134724	0,02678	0,02664
H406	8	H	225/63	12	1	33,5	22,3	7,8	14,5	2.97171	1.05247	0.544574	0,02854	0,02796	0,029359759	0,02954	0,027489129	0,02578	0,02762	0,02666	0,025405311	0,025926753	0,026442128	0,026446574	0,02576	0,0242	0,02412	0,024437945	0,023274705	0,023088757	0,02354	0,02382	0,02264349	0,022885451	0,024378641	0,024472648	0,024	0,02327437	0,022507135	0,022894336	0,02308	0,02238	0,02266	0,02288	0,02262655	0,02192	0,02212	0,02254	0,022203827
H407	8	H	225/63	12	2	45,25	24,1	7,7	16,4	3.24605	1.14815	0.61605	0,03542	0,03484	0,03456	0,033873494	0,03336	0,03318	0,03329868	0,032658334	0,0323	0,03302	0,033549039	0,033335297	0,03264	0,03246	0,031811653	0,031327799	0,031966813	0,03268	0,0319	0,02976	0,030478355	0,030821847	0,030402184	0,03128	0,031362666	0,030935713	0,03086	0,03036	0,030459996	0,03132	0,03104	0,03004	0,02912	0,0293	0,02966	0,0299	0,029929006
H408	8	H	225/63	12	3	20,9	17,9	7,9	10	3.23016	1.34442	0.553625	0,03988	0,036626375	0,03472	0,037728701	0,03914	0,038576154	0,0377	0,0362	0,03572	0,03666	0,035	0,033751696	0,033950424	0,035	0,03346	0,03136	0,03196	0,03146	0,03218	0,03486	0,034476031	0,03336	0,0325	0,0318	0,03198	0,031899109	0,030263313	0,030458253	0,03088	0,0306	0,03188	0,03192	0,03072	0,03044	0,03058	0,03048	0,02974
H410	8	H	224/63	11	2	46,75	21,8	7,4	14,4	2.22854	0.77048	0.47264	0,0397	0,03842	0,03882	0,037724728	0,0362	0,03486	0,03412	0,033668675	0,033534098	0,033619494	0,033791221	0,03326	0,03253043	0,03332	0,033026058	0,0321206	0,031917457	0,031893592	0,03202	0,032114608	0,03154	0,0314	0,031718347	0,03154576	0,03216	0,0328	0,0323	0,03044	0,029893	0,03152	0,031107573	0,030459569	0,030124925	0,029756067	0,02971479	0,02976	0,02956165
H411	8	H	224/63	11	3	31,85	22,1	9,9	12,2	2.93411	0.99207	0.521365	0,04432	0,04196	0,036652526	0,038060161	0,039708438	0,04026	0,039749529	0,038515095	0,037889634	0,03826	0,0373	0,03632	0,03594	0,03622	0,0358	0,034937029	0,03450203	0,0343	0,03508	0,03662	0,03562	0,034436352	0,034091507	0,03448	0,03417378	0,0338	0,03446	0,034443342	0,0334	0,03198	0,03326	0,03338	0,03214	0,03242	0,0326	0,032650636	0,032942012
H412	8	H	224/63	11	4	36	22	9,9	12,1	2.47749	0.80073	0.498094	0,03516	0,035267266	0,03294	0,032904026	0,03204	0,03074	0,030327005	0,03194	0,032568389	0,03082	0,03122	0,03072	0,029246322	0,029954489	0,03106	0,03142	0,03038	0,030486222	0,030383756	0,0294	0,02978	0,02964	0,02882	0,028692217	0,02898	0,029146508	0,02864	0,028582635	0,028899695	0,029270088	0,029258766	0,028522373	0,0276	0,02786	0,028099816	0,028166623	0,02806
H433	8	H	332/229/65	11	25	38,5	20	6,9	13,1	2.67857	0.92659	0.494322	0,03648	0,03556	0,03638	0,03524	0,03342	0,032766125	0,03478	0,0344	0,03316	0,03276	0,032	0,03154	0,03174	0,03286	0,032252849	0,03072	0,02992	0,0298	0,0304	0,03134	0,03092	0,03054	0,030274398	0,028970695	0,02902	0,0302	0,03122	0,03038	0,0293	0,02908	0,0286	0,02862	0,02896	0,02854	0,0272	0,026441244	0,027711245
H434	8	H	332/229/65	11	26	33	21,4	6,4	15	2.58651	0.92657	0.495853	0,03328	0,033357401	0,031534644	0,03064	0,03022	0,02988	0,02912	0,03022	0,031249078	0,030869364	0,030761256	0,03016	0,02858337	0,02586	0,02492	0,025590168	0,026611872	0,02858	0,028461147	0,02562	0,0267	0,02622	0,02432	0,026733492	0,026379538	0,0251	0,026539068	0,02598	0,02526	0,025697008	0,02566	0,026460154	0,027342	0,025770111	0,02448	0,02402	0,02412
H435	8	H	II_1/66	11	27	44,45	21,5	8,5	13	1.63102	0.59924	0.304776	0,036797408	0,036324451	0,031875	0,032825	0,033265382	0,033247416	0,03441405	0,0342	0,033375	0,032525	0,030375	0,03065	0,032625	0,031325	0,0314	0,032245365	0,031906367	0,0318	0,03135	0,030425	0,031375	0,031612502	0,03083914	0,031058544	0,0314	0,030925084	0,029178508	0,030041093	0,031275	0,03105	0,030275	0,030225	0,030775	0,0305	0,029875	0,029425	0,029475
H436	8	H	II_1/66	11	28	31,65	19,3	7,6	11,7	2.40801	0.88627	0.474514	0,033773405	0,0354	0,03364	0,03123938	0,03012	0,030818384	0,032987852	0,0329	0,03224	0,032136025	0,03108	0,0303	0,03026	0,03068	0,030345626	0,02984	0,030213195	0,030429373	0,03024	0,029731248	0,02996	0,0296	0,02888	0,02944	0,02948	0,02906	0,02878696	0,029442793	0,02972	0,029159507	0,02932	0,02886	0,02796	0,02786	0,028529447	0,02887477	0,027766414
H437	8	H	II_1/66	11	29	33,85	18,1	7,6	10,5	NA	NA	NA	0,041963956	0,04032	0,040589865	0,04112	0,04033629	0,039544489	0,040631361	0,03962	0,03842	0,0386	0,039002429	0,039175269	0,03876	0,03768	0,03726	0,03728	0,037096023	0,03628	0,035994907	0,03662	0,03596	0,035825111	0,03646	0,036546718	0,03522	0,03392	0,03462	0,034618824	0,03454	0,03482	0,034561528	0,03412	0,03372	0,03352	0,03294	0,03244	0,0327
H438	8	H	II_1/66	11	30	19,45	19	6,6	12,4	NA	NA	NA	0,04182	0,04128	0,042368525	0,04242	0,0432	0,04374	0,0425	0,040203091	0,038491849	0,03832	0,038796277	0,03872	0,038052145	0,03784	0,03816	0,037912827	0,036060169	0,03744	0,03908	0,038499897	0,036955283	0,035706304	0,035396575	0,03572	0,03604	0,036037778	0,0358	0,03624296	0,035660503	0,033894547	0,03546	0,035921316	0,034580565	0,033888393	0,03472	0,03526	0,0336
H466	8	H	222/63	10	4	30,9	21,3	6,4	14,9	4.1527	1.4956	0.74686	0,033708598	0,0327	0,03288	0,03102	0,029661764	0,02966	0,030964967	0,02978	0,02848	0,028729002	0,02888	0,02914	0,02938	0,029124332	0,02914	0,02912	0,02844	0,02806354	0,02785592	0,02756	0,02698	0,0265	0,02664	0,027856032	0,029055157	0,0293	0,02802	0,02718	0,02702	0,02746	0,02804	0,028560292	0,028393528	0,02686	0,02628	0,026677319	0,02714
H467	8	H	222/63	10	3	35	21,6	8,8	12,8	NA	NA	NA	0,03532	0,03722395	0,038641146	0,03726585	0,03546	0,0341	0,033576455	0,034592774	0,03556	0,035337499	0,03436	0,034405475	0,035127996	0,03386	0,03352	0,03386	0,033796008	0,0339	0,03428	0,034610641	0,0332	0,03252	0,032872497	0,03256	0,03194	0,031778381	0,03248	0,03135485	0,030934734	0,03236	0,032363982	0,03184	0,03132	0,03134	0,031595	0,03149946	0,03068
H468	8	H	222/63	10	2	31,85	21,3	8,2	13,1	3.5984	1.3445	0.668713	0,03658	0,03606	0,03526	0,03262	0,032122354	0,03304	0,03302	0,03256	0,033514469	0,03588	0,033592838	0,03162	0,031655027	0,03228	0,03378	0,033755605	0,030121712	0,03104	0,03296	0,03266	0,03192	0,030756308	0,02964	0,02964	0,03092	0,03160845	0,02974	0,029216389	0,029844439	0,0307	0,0302	0,029961697	0,030061923	0,02924	0,02866	0,028846122	0,02996
H659	8	H	L_30/65	12	NA	22,6	17,3	10,6	6,7	NA	NA	NA	0,048566824	0,04696	0,046639518	0,049162542	0,04796	0,0459	0,04808	0,0469	0,04558	0,04648	0,04588	0,0448	0,0443	0,04588	0,0464	0,04544	0,04372	0,04476	0,0459	0,0452	0,0447	0,04468	0,04494	0,04468	0,04386	0,04338	0,04394	0,04292	0,042108229	0,04254	0,042755572	0,04226	0,041601399	0,0422	0,04192	0,041471786	0,0421
CH12	8	C	11_J˙lovâ/65	23	12	33,4	21,2	10,2	11	2.70396	0.99202	0.449434	0,036421999	0,033633001	0,03122	0,0338	0,035965756	0,03634	0,03504	0,03368	0,03408	0,03608	0,034465998	0,033277131	0,03346	0,033083762	0,03366	0,034051215	0,03258	0,031	0,030356255	0,03084	0,03004	0,03022	0,031769229	0,0332	0,03302	0,032018462	0,03152	0,03082	0,03096	0,0318	0,03012	0,029737875	0,03068393	0,029704556	0,029559946	0,03002	0,02998
CH126	8	C	8_J˙lovâ/65	20	13	30,25	20,4	6,6	13,8	2.67954	1.00208	0.469806	0,035255811	0,03258	0,032235275	0,03314	0,03276	0,03154	0,031105068	0,03124	0,03144	0,03142	0,03072	0,030105074	0,03012	0,03118	0,03044	0,028760043	0,02812	0,029177186	0,03024	0,030278136	0,02968	0,02916	0,029038001	0,029393551	0,02892175	0,027721487	0,026834136	0,02736	0,028258987	0,02848	0,0273	0,02732	0,028036784	0,026419092	0,02512019	0,0247	0,02504
CH127	8	C	8_J˙lovâ/65	20	14	25,65	19,3	8,7	10,6	NA	NA	NA	0,03376	0,032	0,02882	0,03114	0,03236	0,031811461	0,03082	0,03063529	0,031931526	0,03396	0,031138737	0,029411836	0,02994	0,02902	0,029152207	0,02948	0,02845535	0,02892	0,02942	0,028819147	0,02794	0,02824	0,028914826	0,02716	0,02594	0,026152675	0,0278	0,02808	0,027908463	0,028092135	0,0281816	0,02772	0,02692	0,026731492	0,02756	0,028076835	0,026755387
CH128	8	C	8_J˙lovâ/65	20	15	26,3	19,8	7,5	12,3	NA	NA	NA	0,02591544	0,026848106	0,0294	0,02798	0,02698	0,02652	0,025636757	0,02612	0,02634	0,0254	0,02574171	0,02645425	0,0268	0,02636	0,02588	0,02548	0,025084724	0,02574	0,02622	0,025731735	0,02494	0,0249	0,02546	0,025284122	0,024397298	0,02374	0,024240443	0,023951698	0,023544351	0,02374	0,02428	0,0249	0,02526	0,025025508	0,024457636	0,02402	0,02424
CH129	8	C	8_J˙lovâ/65	20	16	24,15	19,3	7,6	11,7	5.15345	2.24065	0.919801	0,02994	0,02742	0,02498	0,02488	0,02474	0,0245	0,024770414	0,02452	0,025114269	0,026809148	0,02576	0,02512	0,02574	0,02564	0,02406	0,02322	0,0256	0,025527149	0,02452	0,024167366	0,023596546	0,024309149	0,0252	0,02246	0,02132	0,0219	0,02286	0,02364	0,02384	0,0233	0,02318	0,02282	0,02234	0,02236	0,02232	0,022325582	0,02254
CH13	8	C	11_J˙lovâ/65	23	13	26,65	20,4	7,2	13,2	2.51887	0.91649	0.466911	0,040076508	0,04058	0,04274	0,0397	0,037139804	0,036053997	0,035805841	0,036060757	0,03584142	0,03468	0,03352	0,033003976	0,0332096	0,03356	0,034495862	0,03477277	0,0331	0,0325	0,03274	0,033350543	0,03458	0,03486	0,03408	0,03352	0,03302	0,03252	0,03188	0,03116	0,0309	0,03132	0,0318	0,03208	0,032226708	0,03262	0,031946142	0,030749837	0,03014
CH14	8	C	11_J˙lovâ/65	23	14	31,1	21,8	11,6	10,2	2.74999	0.99203	0.46382	0,041529734	0,04346	0,0398	0,0359	0,03564	0,038493953	0,04168	0,03800505	0,0337	0,03384	0,03651451	0,036822791	0,03446	0,033681307	0,033847649	0,03395532	0,03304051	0,032659353	0,03312125	0,03412	0,033684082	0,034	0,03488	0,03378	0,03302	0,03226	0,03074	0,03112	0,03216	0,03254	0,031680718	0,030844887	0,03048	0,03026	0,03032	0,031327625	0,033260648
CH155	8	C	7_J˙lovâ/65	19	14	44,95	22,7	9,6	13,1	3.89726	1.67672	0.741803	0,03048	0,03102	0,03112	0,0299	0,028405844	0,027817591	0,02896	0,028812433	0,02802	0,027514473	0,02724	0,02774	0,028579238	0,0279	0,027700105	0,02742	0,0259629	0,02616	0,027265909	0,028	0,026716611	0,02598	0,026374455	0,02668	0,0264	0,02594	0,0259	0,02596	0,02582	0,025535616	0,02602	0,02632	0,02652	0,027627178	0,02678	0,02504	0,02438
CH156	8	C	7_J˙lovâ/65	19	15	46,3	22	10,4	11,6	2.67295	0.96685	0.559127	0,032292397	0,03184543	0,034601023	0,0329	0,03084	0,03064	0,03328	0,03198	0,03036	0,031153568	0,03068	0,030588933	0,031095368	0,03082	0,03076	0,03054	0,029402143	0,029067017	0,029209854	0,02922	0,02868126	0,02878	0,029126661	0,02794	0,02772	0,02818	0,028369853	0,02742	0,026922325	0,0278	0,028393352	0,02814	0,027553126	0,028354561	0,02832	0,02742	0,02640443
CH157	8	C	7_J˙lovâ/65	19	16	36,2	22,8	8	14,8	2.56771	0.89637	0.572632	0,039057098	0,03664	0,03416982	0,03342	0,03468	0,03546	0,032837495	0,0325	0,03242	0,0311	0,03202	0,03242	0,03174	0,03128	0,031600128	0,03186	0,031030315	0,030440048	0,03044	0,03088	0,03074	0,029986559	0,029258823	0,029793353	0,0288	0,028134287	0,030019011	0,03052	0,03012	0,029617501	0,028293824	0,02822	0,02898	0,02814	0,02782	0,027694867	0,0271
CH195	8	C	6_Jilove/65	18	15	27,05	21,1	8,5	12,6	5.30646	1.96892	0.964041	0,033736055	0,03322	0,0333	0,03068	0,03056	0,031699068	0,03092	0,02886	0,027542148	0,028037442	0,029414547	0,029211801	0,027838706	0,02861083	0,029	0,0284	0,027050895	0,027629834	0,028408132	0,02836	0,029333144	0,02858	0,026781469	0,027930208	0,027920147	0,027559851	0,02854	0,027592196	0,026911466	0,027590286	0,0266906	0,026621031	0,027585064	0,02762	0,026755555	0,025940075	0,02596
CH197	8	C	6_Jilove/65	18	17	31	21,3	9,7	11,6	5.04346	2.03932	0.875852	0,0355347	0,03426	0,03208	0,031692613	0,032520003	0,03406	0,0355	0,03356	0,031309431	0,0311	0,03084	0,030628067	0,030579215	0,03080986	0,0310514	0,03105774	0,03066	0,031304473	0,031480306	0,03046	0,03062	0,03032	0,0297	0,03066	0,03008	0,02934	0,03046	0,03066	0,029927512	0,0287	0,02788	0,02765212	0,02804	0,02902	0,02872	0,027936943	0,02790096
CH198	8	C	6_Jilove/65	18	18	37,35	21,8	8,2	13,6	2.67857	0.92659	0.428665	0,0521	0,05232	0,0532	0,05302	0,050525316	0,04812	0,048828776	0,0481	0,046751167	0,045855809	0,044354583	0,04536	0,04786	0,046818858	0,046228072	0,04612	0,04526	0,044282064	0,04428	0,045407071	0,04448	0,04372	0,04368	0,04352	0,04316	0,042544372	0,04192	0,04226	0,04266	0,0427	0,04362	0,04268	0,04058	0,0411	0,04164	0,041925571	0,04224
CH228	8	C	5_Jilove/65	17	16	32,1	21	8	13	NA	NA	NA	0,029100678	0,028932057	0,02948	0,029291673	0,028166153	0,02716	0,0277	0,028437241	0,028742349	0,02842	0,028022651	0,02748	0,02698	0,027047915	0,026706035	0,0258	0,0246	0,02496	0,026117936	0,02698	0,02592	0,02518	0,025692061	0,027129745	0,027203232	0,02626	0,025550866	0,025079859	0,025195113	0,025713558	0,02496	0,02436	0,024544886	0,025584732	0,02546	0,025003723	0,025602761
CH230	8	C	5_Jilove/65	17	18	19,35	17	8,2	8,8	3.13616	1.19342	0.604187	0,03456	0,03308	0,0316	0,031012331	0,030846651	0,03072034	0,030308006	0,03026	0,03045172	0,030542364	0,029434879	0,02922	0,030206093	0,03074	0,03016	0,0297	0,03062	0,029293953	0,02806	0,02838	0,02824	0,029070415	0,030024336	0,02818	0,027569177	0,02822	0,02876	0,028054851	0,027676249	0,02834	0,0282	0,0275	0,02682	0,02702	0,02693814	0,026687131	0,026588259
CH231	8	C	5_Jilove/65	17	19	28,05	20,9	10,3	10,6	NA	NA	NA	0,03916	0,039963343	0,037697331	0,034783623	0,035192445	0,036413967	0,034362741	0,03486	0,035591276	0,0345	0,032568469	0,032422001	0,034	0,03464	0,03372	0,03272	0,03338	0,0337	0,03322	0,0321	0,031925142	0,03218	0,032573811	0,032571713	0,032456216	0,031906858	0,030797389	0,031288992	0,0322	0,03236	0,03150261	0,030651871	0,03032	0,0306	0,03024	0,029852576	0,03035768
CH264	8	C	4_Jilove/65	16	18	27,35	20,1	8,2	11,9	4.26075	1.54595	0.819639	0,03454	0,033740018	0,03538	0,035417136	0,03462	0,03448	0,036300986	0,034175243	0,03244	0,033688366	0,032369011	0,03164	0,03188	0,0308	0,0307	0,03112	0,03094	0,03022	0,03032	0,031426874	0,0299	0,029450816	0,0304	0,02986	0,02933184	0,02924	0,0296	0,028637022	0,02879197	0,03078	0,030426278	0,0296	0,029406419	0,03038	0,02974	0,02842	0,028446032
CH265	8	C	4_Jilove/65	16	19	39,15	23,5	8,9	14,6	3.86799	1.30933	0.697886	0,03468	0,03194	0,031293419	0,03576	0,035982851	0,03296	0,03114	0,03162	0,0322	0,03154	0,03146	0,0314	0,03124	0,03134	0,031284526	0,03132	0,031665353	0,030521149	0,03048	0,03232	0,03038	0,02934	0,03002	0,029684188	0,029954774	0,03064	0,03082	0,03104	0,030567864	0,02926	0,02878	0,029281751	0,03022	0,03034	0,029780801	0,0294	0,03004
CH267	8	C	4_Jilove/65	16	21	33,8	22,5	8,8	13,7	4.2936	1.4755	0.800545	0,032453237	0,03286	0,03424	0,033902421	0,03058	0,02752	0,028910155	0,030219086	0,031722546	0,033265685	0,03162	0,030608107	0,03108019	0,03106	0,030288475	0,029875765	0,03098	0,03034	0,0296	0,02994	0,02978	0,03024	0,030842256	0,02922	0,02902	0,0297	0,029746011	0,02924	0,029008967	0,02918	0,0283	0,027794172	0,0281	0,028849636	0,0293	0,029022051	0,02786
CH297	8	C	3_Jilove/65	15	14	36,7	23,1	9,9	13,2	3.15961	1.10787	0.542675	0,04436	0,042636362	0,04288	0,04018	0,04032158	0,042107186	0,04212	0,040343985	0,03994	0,042	0,041047649	0,03994	0,039241945	0,037045866	0,0374	0,03878	0,03826	0,03792	0,038052093	0,03846	0,037718804	0,037041785	0,03688	0,03696	0,03646	0,035953362	0,036168743	0,035918276	0,03534	0,03488	0,0355	0,03576027	0,035351868	0,034949322	0,03578	0,03636	0,03514
CH298	8	C	3_Jilove/65	15	15	24,45	18,6	8,4	10,2	NA	NA	NA	0,03696	0,03526	0,032909476	0,03282	0,03398	0,034828943	0,03396	0,034376494	0,03488	0,0344	0,034519729	0,0339	0,03278	0,032989637	0,03272	0,03166	0,03028	0,030350673	0,03168	0,033346385	0,03276	0,031747056	0,03114	0,03118	0,031271157	0,031202652	0,031127386	0,031680651	0,03206	0,031712895	0,03058	0,030430299	0,03109765	0,031036975	0,030324775	0,02994	0,0308
CH299	8	C	3_Jilove/65	15	16	35,15	20,4	8	12,4	NA	NA	NA	0,0366	0,035506655	0,03488	0,032414131	0,033173273	0,035331312	0,03532	0,03404	0,0329	0,032691734	0,032736096	0,033338624	0,033885013	0,032994619	0,03206	0,031567006	0,03156	0,03232	0,03294	0,03282	0,0326	0,0319	0,03092	0,030732856	0,02968	0,02928	0,031265142	0,032066276	0,03138	0,02972	0,02826	0,02848	0,029754131	0,029423862	0,029278748	0,02926	0,029
CH300	8	C	3_Jilove/65	15	17	44,85	21,2	8,3	12,9	2.19191	0.78557	0.440067	0,03168	0,03204	0,0309	0,02934	0,03042	0,0315	0,02888	0,02914	0,030103802	0,02978	0,03	0,03146	0,03302	0,03126	0,030392182	0,030729462	0,03112	0,02998	0,02976	0,03135125	0,031002634	0,029963933	0,029254724	0,030086914	0,02884	0,027578927	0,02916	0,02878	0,027935333	0,02786	0,028003782	0,02898	0,02996	0,02904	0,02906	0,02922	0,02802595
CH334	8	C	2_Jilove/65	14	16	25,8	18,1	8,6	9,5	4.38382	1.57114	0.789224	0,0426	0,040818589	0,040751744	0,042321468	0,041907497	0,040044403	0,038564659	0,03798	0,038231689	0,038823434	0,038611511	0,03794	0,03698	0,03592	0,03618	0,03732	0,03814	0,037074401	0,035966317	0,03606	0,03561289	0,03522	0,035100168	0,035028561	0,036127161	0,03704	0,035976345	0,036028612	0,036662137	0,037042772	0,03612	0,035078263	0,03462	0,035223045	0,03466	0,03408	0,03492
CH363	8	C	1-7-Jilove/65	13	14	45,65	21,4	7,7	13,7	3.53076	1.33442	0.685226	0,033656274	0,031254259	0,031216046	0,032295084	0,032369438	0,031680569	0,03125858	0,03087	0,030558484	0,030482005	0,031115692	0,03092	0,029840651	0,029428256	0,02968539	0,030070428	0,02988	0,02986	0,02952	0,02871	0,028923975	0,02905	0,02894	0,029440376	0,029608306	0,029278572	0,02851	0,02803	0,02798	0,028245189	0,027773356	0,02751	0,0276	0,02773007	0,02762368	0,027156577	0,026468597
CH364	8	C	1-7-Jilove/65	13	15	37,55	19,2	6,1	13,1	3.58987	1.15829	0.640399	0,032176523	0,03148	0,03102373	0,03071	0,030950116	0,03109	0,03049	0,03169465	0,03207	0,030263497	0,030119611	0,030690206	0,03091	0,029397139	0,02876348	0,028889864	0,028857308	0,028726033	0,028639867	0,028676382	0,028026053	0,027952903	0,028469814	0,028359085	0,02859	0,028597564	0,027660476	0,02759	0,027928217	0,0280601	0,027499723	0,02742	0,02781	0,027590082	0,027213438	0,026905448	0,026844738
CH365	8	C	1-7-Jilove/65	13	16	31,65	19,5	7,1	12,4	1.73151	0.53887	0.435836	0,033285618	0,03350364	0,034009229	0,033151332	0,031826661	0,030921418	0,031210305	0,03269	0,032925377	0,031016025	0,03026537	0,030123377	0,030062776	0,0296	0,02955	0,029872783	0,030112193	0,03028	0,029849214	0,02893	0,02951	0,029688561	0,029377838	0,030287032	0,029231771	0,027717604	0,02826	0,029000061	0,028744239	0,027605773	0,028763739	0,028696715	0,027255371	0,02723	0,028002434	0,028473846	0,027573584
CH366	8	C	1-7-Jilove/65	13	17	43,5	20,2	6,7	13,5	2.67857	0.92659	0.529675	0,035245324	0,03491	0,03393	0,034194227	0,03315	0,03175	0,03181	0,031745882	0,031151431	0,030307261	0,03072	0,031298785	0,031318154	0,030646805	0,030543409	0,03020916	0,0286367	0,029999746	0,030990365	0,02954745	0,029386034	0,029766295	0,029933135	0,029058001	0,027963751	0,02732	0,02745847	0,0279	0,027992104	0,027635276	0,028149571	0,028308795	0,027920788	0,027520661	0,027351852	0,027213729	0,02699
CH55	8	C	10_J˙lovâ/65	22	12	35,55	21,8	10,6	11,2	4.21656	1.45032	0.830195	0,030337103	0,030049504	0,02976	0,02968	0,02806	0,026990683	0,029177851	0,02906	0,027268205	0,025544615	0,02614	0,027618332	0,028024398	0,024484577	0,023565585	0,02458	0,0246	0,025088265	0,024817713	0,02336	0,022799553	0,02266	0,023017694	0,02462	0,02474	0,024132202	0,02432	0,023369165	0,022616176	0,022917933	0,02302	0,02324	0,023422015	0,02278	0,02238	0,02232	0,022308007
CH56	8	C	10_J˙lovâ/65	22	13	34,85	21,1	7,7	13,4	3.31001	1.34947	0.261775	0,03098	0,029160908	0,02826	0,02964	0,0303	0,029422259	0,0271883	0,02734	0,0279	0,02708	0,025648763	0,02596	0,02738	0,025867582	0,025928911	0,02686	0,02654	0,025568401	0,024980624	0,0253	0,025653057	0,02688	0,02826	0,02726	0,02636704	0,0256	0,02458	0,02542	0,026340579	0,02626	0,02654	0,02634	0,02564	0,02540426	0,025166568	0,0252	0,025601602
CH57	8	C	10_J˙lovâ/65	22	13	30,45	19,6	12,4	7,2	NA	NA	NA	0,0316	0,03126	0,031769826	0,02842	0,0299	0,033466196	0,03278	0,02988	0,02858	0,03032	0,0299	0,02922	0,02944	0,031214012	0,03014	0,028535159	0,03036	0,03124	0,03042	0,028651541	0,028515751	0,02872	0,028606437	0,02760776	0,02786	0,028467229	0,027902573	0,02702	0,026929623	0,02778	0,02776	0,027685411	0,02764	0,02708	0,0273	0,0273	0,02608
CH58	8	C	10_J˙lovâ/65	22	15	34,75	20,4	9,6	10,8	NA	NA	NA	0,03924	0,03938	0,038728052	0,03748	0,03668	0,036560834	0,03686	0,03746	0,03656	0,03404	0,03544	0,03612	0,035299623	0,03606	0,03600649	0,03516	0,034177962	0,033803388	0,0336	0,03328	0,03326	0,033594147	0,033805037	0,032751029	0,0332	0,03426	0,03413605	0,03418	0,03382	0,03294	0,033372947	0,03384	0,033706186	0,032960783	0,032382579	0,032264323	0,032648072
CH59	8	C	10_J˙lovâ/65	22	16	27,85	19,9	8,2	11,7	2.50947	0.90139	0.474997	0,03258	0,03226915	0,0338	0,0325	0,03067404	0,0297	0,03074	0,03142	0,030830638	0,02942	0,030739597	0,03154	0,0308	0,029823046	0,02974	0,029806398	0,029051068	0,02934	0,03022	0,030550718	0,02792	0,02696	0,02816	0,028052228	0,02745158	0,0272	0,02785737	0,02752	0,0264	0,02556	0,028095913	0,028468525	0,026434268	0,026662172	0,02682	0,026266511	0,025282108
CH83	8	C	9_J˙lovâ/65	21	13	25,9	19,1	8	11,1	1.5596	0.5338	0.279722	0,04198	0,04076	0,039012439	0,03818	0,039656609	0,0413	0,04016	0,0388	0,037170921	0,035776641	0,03746	0,03738	0,03562	0,03744	0,0365	0,034648682	0,035632508	0,036112773	0,035676496	0,03488	0,03614	0,0367	0,03578	0,03442	0,033529274	0,03322	0,0331	0,032719463	0,03336	0,03502	0,0337	0,0325	0,03234	0,03216	0,03266	0,03306	0,03252
CH84	8	C	9_J˙lovâ/65	21	14	31,4	19,4	9,3	10,1	4.02866	1.39492	0.741185	0,03434	0,0347	0,032914482	0,031800267	0,03258	0,033773253	0,0332	0,03176	0,03058	0,03048	0,031493443	0,032608127	0,03284	0,031097326	0,03014	0,03004	0,03	0,02966	0,03007645	0,03122	0,03004	0,02926	0,02962	0,03044	0,029643763	0,02836	0,0285	0,029362114	0,0301	0,03006	0,02854	0,02772	0,02806	0,02871583	0,028653244	0,02836	0,02862
CH85	8	C	9_J˙lovâ/65	21	15	44,05	23,6	7,7	15,9	3.25729	1.06763	0.577349	0,03602	0,03564	0,03434	0,03492	0,0337	0,03218	0,0329	0,03194	0,03156	0,033	0,032762633	0,03166	0,030692124	0,031313837	0,03158	0,031758835	0,03254	0,03166	0,030410696	0,02988	0,030436215	0,029994915	0,02916	0,030953531	0,03072	0,02982	0,030886224	0,03102	0,030300396	0,029393586	0,02918	0,02924	0,029462128	0,029879377	0,030066911	0,03005596	0,030017086
CH86	8	C	9_J˙lovâ/65	21	16	38,65	21,9	7,4	14,5	3.47058	1.18846	0.581067	0,034049447	0,03122	0,030697099	0,032465715	0,031863023	0,030104461	0,029848362	0,028247756	0,02824	0,030866016	0,03072	0,029210818	0,027893293	0,02872	0,027954832	0,026856836	0,027960335	0,02876	0,02908	0,02904	0,02906	0,02862	0,027808194	0,026990903	0,02672	0,02734	0,028654881	0,028059511	0,026959292	0,02672	0,02794	0,027525156	0,02602	0,027016086	0,027787575	0,027438262	0,02594
V31	8	V	Lab.DÉl9/65	23	31	15,65	7,6	3,4	4,2	3.84919	1.27913	0.613049	0,036081356	0,03538	0,033565682	0,03522	0,03524	0,033426425	0,03148	0,0336	0,03432	0,030782307	0,02984	0,030159884	0,030819774	0,030964448	0,030102679	0,02912	0,02934	0,02948	0,02958	0,02978	0,03002	0,0299	0,02938	0,028372729	0,02868	0,028769197	0,02678	0,02752	0,028516437	0,027904505	0,02748	0,027367202	0,027591737	0,02808	0,02856	0,02826	0,02676
V32	8	V	Lab.DÉl9/65	23	32	12,75	8,6	3,5	5,1	3.46496	1.22872	0.605468	0,034942011	0,0348	0,03248	0,0336	0,03568	0,0356	0,03106	0,03134	0,03326	0,03312	0,0312	0,03004	0,030105421	0,029593153	0,03008	0,03098	0,031311062	0,030726321	0,03006	0,0299	0,029753554	0,0293	0,02878	0,02904	0,02898	0,028936741	0,0295	0,030188968	0,030002963	0,02884	0,029	0,0294	0,02948	0,02892	0,02894	0,028706501	0,0274
V33	8	V	Lab.DÉl9/65	23	33	17,55	12,2	5,7	6,5	3.37852	1.18844	0.643204	0,03568	0,033868482	0,03422	0,03492	0,03542	0,03516	0,03398	0,03336	0,03278	0,03178	0,0312	0,030852993	0,030697996	0,030755881	0,03086	0,030925624	0,0307	0,02876	0,02796	0,02972	0,03038	0,03006	0,02954	0,02992	0,02934	0,027944607	0,026947009	0,028465646	0,02954	0,02846	0,02736	0,026162149	0,02566	0,027786048	0,02792	0,02686152	0,02691728
V34	8	V	Lab.DÉl9/65	23	34	11,9	7,3	2,7	4,6	2.9877	1.1028	0.538076	0,045	0,04242	0,0391	0,04184	0,04316	0,042005405	0,039641413	0,03892	0,03926	0,039584601	0,039820008	0,038713992	0,03714	0,03852	0,03828	0,03708	0,03706	0,03814555	0,039070089	0,03888	0,038049413	0,037908899	0,03828	0,03776	0,036296757	0,035436553	0,036668455	0,03726	0,036875107	0,0358	0,035381614	0,03527341	0,03528505	0,03526	0,03514	0,03516	0,03546
V569	8	V	Lab.DÉl24/66	6	25	NA	NA	NA	NA	2.66917	0.91149	0.487257	NA	NA	NA	NA	NA	NA	NA	NA	NA	NA	NA	NA	NA	NA	NA	NA	NA	NA	NA	NA	NA	NA	NA	NA	NA	NA	NA	NA	NA	NA	NA	NA	NA	NA	NA	NA	NA
V593	8	V	Lab.DÉl24/66	5	33	NA	NA	NA	NA	2.47759	1.04733	0.469576	0,03774	0,038379068	0,03892	0,0388	0,037911005	0,03728	0,03788	0,03712	0,0359	0,03524	0,035145522	0,034939489	0,03462	0,03482	0,034796655	0,03482	0,03526	0,03424	0,03348	0,03408	0,0338	0,03424	0,03522	0,03484	0,034295389	0,033772189	0,03332	0,033341649	0,0333	0,03296	0,03284	0,032639952	0,032314564	0,03222	0,03234	0,032318999	0,0318
V599	8	V	Lab.DÉl24/66	5	32	34,55	21,8	10	11,8	3.85859	1.29423	0.655467	0,03266	0,03224	0,03048	0,03254	0,03179982	0,029421045	0,028852151	0,028	0,02744	0,02762	0,0279	0,028052524	0,02834	0,0294	0,0292	0,02828	0,02792	0,02798	0,02774	0,026911366	0,02719111	0,02738	0,02706	0,0264	0,02628	0,02628	0,025928671	0,02706	0,02738	0,0261	0,0271	0,02732	0,02631102	0,02574	0,026322992	0,02682	0,025856654
V658	8	V	Lab.DÉl30/65	1	9	33,25	18,9	9,1	9,8	3.57679	1.33443	0.704663	0,032811164	0,03430488	0,03512	0,032848028	0,0329	0,034258013	0,03404	0,0336	0,03262	0,031343388	0,03134	0,031210425	0,030748982	0,0315	0,031614055	0,03148	0,03184	0,031728298	0,031330433	0,03102	0,031654978	0,031147471	0,02972	0,02994	0,031039214	0,03232	0,032778864	0,031243306	0,02996	0,03016	0,02958	0,029231992	0,02948	0,029898265	0,0306	0,0307	0,0296
[truncated: 2,114 more columns]
